# Supplementary material for: A pilot study suggests the correspondence between SAR202 bacteria and dissolved organic matter in the late stage of a year-long microcosm incubation
Source: Front Microbiol. 2024 Apr 3;15:1357822. doi: 10.3389/fmicb.2024.1357822 (PMC11021592; doi:10.3389/fmicb.2024.1357822)
Supplement: Supplementary file 1 [file Table_1.XLSX]

## Sheet: Sheet1
id	m/z	C	H	O	N	S	Type	H/C	O/C	Neutral Mass	NM	KM	KMD	Odd/Even	z*	kmdz	KM, O	KMD, O	DBE	DBE-O	DBE/C	DBE-O/2	Cos	Xc
42177	241.083	10	14	5	2	0	CHNO	1.4	0.5	242.09	242	241.82	0.18	0	-10	0.018	242.167	-167.24	5	0	0.5	2.5	0.2	1.8
64206	496.172	25	27	8	3	0	CHNO	1.08	0.32	497.18	497	496.624	0.376	1	-7	0.0537143	497.338	-337.692	14	6	0.56	10	-0.08	2.57143
41904	240.051	10	11	6	1	0	CHNO	1.1	0.6	241.059	241	240.789	0.211	1	-11	0.0191818	241.135	-135.249	6	0	0.6	3	0.4	2
64323	498.188	25	29	8	3	0	CHNO	1.16	0.32	499.196	499	498.638	0.362	1	-5	0.0724	499.354	-354.209	13	5	0.52	9	-0.16	2.53846
29396	208.062	10	11	4	1	0	CHNO	1.1	0.4	209.069	209	208.835	0.165	1	-1	0.165	209.135	-135.249	6	2	0.6	4	0	2
35784	222.077	11	13	4	1	0	CHNO	1.18182	0.363636	223.084	223	222.835	0.165	1	-1	0.165	223.155	-155.324	6	2	0.545455	4	-0.181818	2
65716	526.183	26	29	9	3	0	CHNO	1.11538	0.346154	527.19	527	526.602	0.398	1	-5	0.0796	527.358	-358.086	14	5	0.538462	9.5	-0.0769231	2.57143
23099	196.062	9	11	4	1	0	CHNO	1.22222	0.444444	197.069	197	196.849	0.151	1	-13	0.0116154	197.131	-131.487	5	1	0.555556	3	0	1.8
46567	261.124	14	18	3	2	0	CHNO	1.28571	0.214286	262.132	262	261.839	0.161	0	-4	0.04025	262.215	-215.104	7	4	0.5	5.5	-0.428571	2.14286
65035	512.168	25	27	9	3	0	CHNO	1.08	0.36	513.175	513	512.602	0.398	1	-5	0.0796	513.338	-337.955	14	5	0.56	9.5	0	2.57143
44843	252.051	11	11	6	1	0	CHNO	1	0.545455	253.059	253	252.776	0.224	1	-13	0.0172308	253.139	-139.104	7	1	0.636364	4	0.363636	2.14286
49667	284.125	12	19	5	3	0	CHNO	1.58333	0.416667	285.132	285	284.814	0.186	1	-9	0.0206667	285.223	-223.122	5	0	0.416667	2.5	0	1.8
48694	276.124	15	19	4	1	0	CHNO	1.26667	0.266667	277.131	277	276.822	0.178	1	-3	0.0593333	277.22	-219.536	7	3	0.466667	5	-0.533333	2.14286
66482	542.178	26	29	10	3	0	CHNO	1.11538	0.384615	543.185	543	542.579	0.421	1	-3	0.140333	543.358	-358.127	14	4	0.538462	9	0	2.57143
63565	484.173	24	27	8	3	0	CHNO	1.125	0.333333	485.18	485	484.638	0.362	1	-5	0.0724	485.334	-334.132	13	5	0.541667	9	-0.0833333	2.53846
56298	360.12	17	19	6	3	0	CHNO	1.11765	0.352941	361.127	361	360.724	0.276	1	-3	0.092	361.242	-242.212	10	4	0.588235	7	0.117647	2.4
57323	375.12	18	20	7	2	0	CHNO	1.11111	0.388889	376.127	376	375.707	0.293	0	-2	0.1465	376.247	-246.635	10	3	0.555556	6.5	0	2.4
66583	544.194	26	31	10	3	0	CHNO	1.19231	0.384615	545.201	545	544.592	0.408	1	-1	0.408	545.374	-374.47	13	3	0.5	8	-0.0769231	2.53846
58106	387.12	19	20	7	2	0	CHNO	1.05263	0.368421	388.127	388	387.694	0.306	0	-4	0.0765	388.251	-250.529	11	4	0.578947	7.5	0	2.45455
56161	358.141	18	21	5	3	0	CHNO	1.16667	0.277778	359.148	359	358.747	0.253	1	-5	0.0506	359.262	-262.294	10	5	0.555556	7.5	-0.111111	2.4
59028	402.131	19	21	7	3	0	CHNO	1.10526	0.368421	403.138	403	402.688	0.312	1	-3	0.104	403.266	-266.137	11	4	0.578947	7.5	0.105263	2.45455
59594	412.136	17	23	9	3	0	CHNO	1.35294	0.529412	413.143	413	412.682	0.318	1	-7	0.0454286	413.275	-274.721	8	-1	0.470588	3.5	0.235294	2.25
52820	316.13	16	19	4	3	0	CHNO	1.1875	0.25	317.138	317	316.783	0.217	1	-5	0.0434	317.238	-238.359	9	5	0.5625	7	-0.125	2.33333
57900	384.12	19	19	6	3	0	CHNO	1	0.315789	385.127	385	384.697	0.303	1	-7	0.0432857	385.25	-249.907	12	6	0.631579	9	0.105263	2.5
66687	546.209	26	33	10	3	0	CHNO	1.26923	0.384615	547.217	547	546.606	0.394	1	-13	0.0303077	547.391	-390.695	12	2	0.461538	7	-0.153846	2.5
65923	530.178	25	29	10	3	0	CHNO	1.16	0.4	531.185	531	530.592	0.408	1	-1	0.408	531.354	-354.267	13	3	0.52	8	0	2.53846
51650	303.099	15	16	5	2	0	CHNO	1.06667	0.333333	304.106	304	303.766	0.234	0	-4	0.0585	304.203	-202.622	9	4	0.6	6.5	0	2.33333
54809	340.151	15	23	6	3	0	CHNO	1.53333	0.4	341.159	341	340.778	0.222	1	-9	0.0246667	341.267	-267.151	6	0	0.4	3	-0.133333	2
68372	585.271	32	42	10	0	0	CHO	1.3125	0.3125	586.278	586	585.623	0.377	0	-2	0.1885	586.464	-464.383	12	2	0.375	7	-0.6875	2.5
61315	442.162	22	25	7	3	0	CHNO	1.13636	0.318182	443.169	443	442.674	0.326	1	-5	0.0652	443.31	-310.201	12	5	0.545455	8.5	-0.0909091	2.5
52237	310.068	12	13	7	3	0	CHNO	1.08333	0.583333	311.075	311	310.728	0.272	1	-11	0.0247273	311.174	-174.363	8	1	0.666667	4.5	0.833333	2.25
62841	470.157	23	25	8	3	0	CHNO	1.08696	0.347826	471.164	471	470.638	0.362	1	-5	0.0724	471.314	-313.96	13	5	0.565217	9	0	2.53846
59097	403.115	19	20	8	2	0	CHNO	1.05263	0.421053	404.122	404	403.671	0.329	0	-2	0.1645	404.25	-250.463	11	3	0.578947	7	0.105263	2.45455
50235	289.083	14	14	5	2	0	CHNO	1	0.357143	290.09	290	289.766	0.234	0	-4	0.0585	290.183	-182.539	9	4	0.642857	6.5	0.142857	2.33333
31357	212.056	9	11	5	1	0	CHNO	1.22222	0.555556	213.064	213	212.826	0.174	1	-11	0.0158182	213.131	-131.417	5	0	0.555556	2.5	0.222222	1.8
50636	293.114	14	18	5	2	0	CHNO	1.28571	0.357143	294.122	294	293.793	0.207	0	-14	0.0147857	294.215	-215.101	7	2	0.5	4.5	-0.142857	2.14286
44170	249.088	12	14	4	2	0	CHNO	1.16667	0.333333	250.095	250	249.816	0.184	0	-2	0.092	250.175	-174.864	7	3	0.583333	5	0	2.14286
64439	500.204	25	31	8	3	0	CHNO	1.24	0.32	501.211	501	500.652	0.348	1	-3	0.116	501.371	-370.512	12	4	0.48	8	-0.24	2.5
50435	291.099	14	16	5	2	0	CHNO	1.14286	0.357143	292.106	292	291.78	0.22	0	-2	0.11	292.199	-198.817	8	3	0.571429	5.5	0	2.25
63673	486.152	23	25	9	3	0	CHNO	1.08696	0.391304	487.159	487	486.615	0.385	1	-3	0.128333	487.314	-314.019	13	4	0.565217	8.5	0.0869565	2.53846
60539	428.146	21	23	7	3	0	CHNO	1.09524	0.333333	429.154	429	428.674	0.326	1	-5	0.0652	429.29	-290.049	12	5	0.571429	8.5	0	2.5
51547	302.115	15	17	4	3	0	CHNO	1.13333	0.266667	303.122	303	302.783	0.217	1	-5	0.0434	303.218	-218.263	9	5	0.6	7	0	2.33333
53978	330.11	16	17	5	3	0	CHNO	1.0625	0.3125	331.117	331	330.747	0.253	1	-5	0.0506	331.222	-222.08	10	5	0.625	7.5	0.125	2.4
51473	301.141	13	22	6	2	0	CHNO	1.69231	0.461538	302.148	302	301.81	0.19	0	-6	0.0316667	302.244	-243.846	4	-2	0.307692	1	-0.307692	1.5
48933	278.115	13	17	4	3	0	CHNO	1.30769	0.307692	279.122	279	278.81	0.19	1	-1	0.19	279.211	-210.66	7	3	0.538462	5	0	2.14286
51886	306.073	13	13	6	3	0	CHNO	1	0.461538	307.081	307	306.738	0.262	1	-1	0.262	307.178	-178.142	9	3	0.692308	6	0.615385	2.33333
56372	361.104	17	18	7	2	0	CHNO	1.05882	0.411765	362.111	362	361.707	0.293	0	-2	0.1465	362.226	-226.477	10	3	0.588235	6.5	0.117647	2.4
46552	261.088	13	14	4	2	0	CHNO	1.07692	0.307692	262.095	262	261.803	0.197	0	-4	0.04925	262.179	-178.701	8	4	0.615385	6	0	2.25
55126	344.125	17	19	5	3	0	CHNO	1.11765	0.294118	345.132	345	344.747	0.253	1	-5	0.0506	345.242	-242.198	10	5	0.588235	7.5	0	2.4
52722	315.099	16	16	5	2	0	CHNO	1	0.3125	316.106	316	315.753	0.247	0	-6	0.0411667	316.206	-206.447	10	5	0.625	7.5	0	2.4
53993	330.146	17	21	4	3	0	CHNO	1.23529	0.235294	331.153	331	330.783	0.217	1	-5	0.0434	331.258	-258.477	9	5	0.529412	7	-0.235294	2.33333
52891	317.078	15	14	6	2	0	CHNO	0.933333	0.4	318.085	318	317.73	0.27	0	-4	0.0675	318.186	-186.32	10	4	0.666667	7	0.266667	2.4
40422	235.109	12	16	3	2	0	CHNO	1.33333	0.25	236.116	236	235.852	0.148	0	-2	0.074	236.191	-191.124	6	3	0.5	4.5	-0.333333	2
63681	486.188	24	29	8	3	0	CHNO	1.20833	0.333333	487.195	487	486.651	0.349	1	-3	0.116333	487.35	-350.379	12	4	0.5	8	-0.166667	2.5
57098	372.12	18	19	6	3	0	CHNO	1.05556	0.333333	373.127	373	372.711	0.289	1	-5	0.0578	373.246	-246.046	11	5	0.611111	8	0.111111	2.45455
57332	375.156	19	24	6	2	0	CHNO	1.26316	0.315789	376.163	376	375.743	0.257	0	-2	0.1285	376.283	-282.996	9	3	0.473684	6	-0.315789	2.33333
41324	238.108	12	17	4	1	0	CHNO	1.41667	0.333333	239.116	239	238.849	0.151	1	-13	0.0116154	239.192	-191.746	5	1	0.416667	3	-0.5	1.8
53798	328.094	16	15	5	3	0	CHNO	0.9375	0.3125	329.101	329	328.734	0.266	1	-7	0.038	329.206	-205.792	11	6	0.6875	8.5	0.25	2.45455
29883	209.045	10	10	5	0	0	CHO	1	0.5	210.053	210	209.818	0.182	0	-14	0.013	210.12	-119.554	6	1	0.6	3.5	0	2
56439	362.136	17	21	6	3	0	CHNO	1.23529	0.352941	363.143	363	362.738	0.262	1	-1	0.262	363.258	-258.445	9	3	0.529412	6	0	2.33333
48797	277.083	13	14	5	2	0	CHNO	1.07692	0.384615	278.09	278	277.78	0.22	0	-2	0.11	278.179	-178.682	8	3	0.615385	5.5	0.153846	2.25
50852	295.14	12	24	8	0	0	CHO	2	0.666667	296.147	296	295.816	0.184	0	-12	0.0153333	296.241	-241.292	1	-7	0.0833333	-3	-0.666667	-3
49068	279.099	13	16	5	2	0	CHNO	1.23077	0.384615	280.106	280	279.793	0.207	0	-14	0.0147857	280.195	-194.963	7	2	0.538462	4.5	0	2.14286
50024	287.104	15	16	4	2	0	CHNO	1.06667	0.266667	288.111	288	287.789	0.211	0	-6	0.0351667	288.203	-202.623	9	5	0.6	7	-0.133333	2.33333
54074	331.115	13	20	8	2	0	CHNO	1.53846	0.615385	332.122	332	331.751	0.249	0	-4	0.06225	332.228	-227.582	5	-3	0.384615	1	0.153846	1.8
48325	273.088	14	14	4	2	0	CHNO	1	0.285714	274.095	274	273.789	0.211	0	-6	0.0351667	274.183	-182.527	9	5	0.642857	7	0	2.33333
50118	288.099	14	15	4	3	0	CHNO	1.07143	0.285714	289.106	289	288.783	0.217	1	-5	0.0434	289.198	-198.146	9	5	0.642857	7	0.142857	2.33333
59104	403.151	20	24	7	2	0	CHNO	1.2	0.35	404.158	404	403.707	0.293	0	-2	0.1465	404.287	-286.806	10	3	0.5	6.5	-0.2	2.4
58246	389.135	19	22	7	2	0	CHNO	1.15789	0.368421	390.143	390	389.707	0.293	0	-2	0.1465	390.267	-266.731	10	3	0.526316	6.5	-0.105263	2.4
53120	320.089	14	15	6	3	0	CHNO	1.07143	0.428571	321.096	321	320.738	0.262	1	-1	0.262	321.198	-198.143	9	3	0.642857	6	0.428571	2.33333
58040	386.157	16	25	8	3	0	CHNO	1.5625	0.5	387.164	387	386.732	0.268	1	-5	0.0536	387.287	-287.227	6	-2	0.375	2	0	2
41036	237.088	11	14	4	2	0	CHNO	1.27273	0.363636	238.095	238	237.829	0.171	0	-14	0.0122143	238.171	-171.04	6	2	0.545455	4	0	2
52068	308.089	13	15	6	3	0	CHNO	1.15385	0.461538	309.096	309	308.751	0.249	1	-13	0.0191538	309.194	-194.367	8	2	0.615385	5	0.461538	2.25
50939	296.125	13	19	5	3	0	CHNO	1.46154	0.384615	297.132	297	296.801	0.199	1	-11	0.0180909	297.227	-226.941	6	1	0.461538	3.5	0	2
57246	374.136	18	21	6	3	0	CHNO	1.16667	0.333333	375.143	375	374.724	0.276	1	-3	0.092	375.262	-262.293	10	4	0.555556	7	0	2.4
54066	331.094	16	16	6	2	0	CHNO	1	0.375	332.101	332	331.73	0.27	0	-4	0.0675	332.206	-206.41	10	4	0.625	7	0.125	2.4
53657	326.136	14	21	6	3	0	CHNO	1.5	0.428571	327.143	327	326.778	0.222	1	-9	0.0246667	327.247	-247.037	6	0	0.428571	3	0	2
59782	415.115	20	20	8	2	0	CHNO	1	0.4	416.122	416	415.658	0.342	0	-4	0.0855	416.255	-254.503	12	4	0.6	8	0.1	2.5
54391	335.088	15	16	7	2	0	CHNO	1.06667	0.466667	336.096	336	335.72	0.28	0	-14	0.02	336.203	-202.589	9	2	0.6	5.5	0.266667	2.33333
63802	488.229	26	35	8	1	0	CHNO	1.34615	0.307692	489.236	489	488.69	0.31	1	-1	0.31	489.392	-391.785	10	2	0.384615	6	-0.615385	2.4
60666	430.162	21	25	7	3	0	CHNO	1.19048	0.333333	431.169	431	430.688	0.312	1	-3	0.104	431.306	-306.36	11	4	0.52381	7.5	-0.0952381	2.45455
43937	248.093	13	15	4	1	0	CHNO	1.15385	0.307692	249.1	249	248.822	0.178	1	-3	0.0593333	249.179	-179.313	7	3	0.538462	5	-0.307692	2.14286
64433	500.168	24	27	9	3	0	CHNO	1.125	0.375	501.175	501	500.615	0.385	1	-3	0.128333	501.334	-334.124	13	4	0.541667	8.5	0	2.53846
52602	314.067	16	13	6	1	0	CHNO	0.8125	0.375	315.074	315	314.722	0.278	1	-7	0.0397143	315.174	-174.467	11	5	0.6875	8	0.125	2.45455
57111	372.156	19	23	5	3	0	CHNO	1.21053	0.263158	373.164	373	372.747	0.253	1	-5	0.0506	373.282	-282.404	10	5	0.526316	7.5	-0.210526	2.4
53297	322.104	14	17	6	3	0	CHNO	1.21429	0.428571	323.112	323	322.751	0.249	1	-13	0.0191538	323.214	-214.441	8	2	0.571429	5	0.285714	2.25
51543	302.103	16	17	5	1	0	CHNO	1.0625	0.3125	303.111	303	302.772	0.228	1	-5	0.0456	303.207	-207.044	9	4	0.5625	6.5	-0.25	2.33333
59225	405.167	20	26	7	2	0	CHNO	1.3	0.35	406.174	406	405.72	0.28	0	-14	0.02	406.303	-303.153	9	2	0.45	5.5	-0.3	2.33333
47801	269.114	12	18	5	2	0	CHNO	1.5	0.416667	270.122	270	269.82	0.18	0	-10	0.018	270.207	-207.47	5	0	0.416667	2.5	-0.166667	1.8
36976	225.04	10	10	6	0	0	CHO	1	0.6	226.048	226	225.795	0.205	0	-12	0.0170833	226.12	-119.561	6	0	0.6	3	0.2	2
56157	358.126	14	21	8	3	0	CHNO	1.5	0.571429	359.133	359	358.732	0.268	1	-5	0.0536	359.247	-246.973	6	-2	0.428571	2	0.285714	2
50729	294.11	13	17	5	3	0	CHNO	1.30769	0.384615	295.117	295	294.787	0.213	1	-13	0.0163846	295.211	-210.645	7	2	0.538462	4.5	0.153846	2.14286
53645	326.099	13	17	7	3	0	CHNO	1.30769	0.538462	327.107	327	326.741	0.259	1	-9	0.0287778	327.211	-210.674	7	0	0.538462	3.5	0.461538	2.14286
59846	416.146	20	23	7	3	0	CHNO	1.15	0.35	417.154	417	416.688	0.312	1	-3	0.104	417.286	-286.216	11	4	0.55	7.5	0	2.45455
68374	585.292	29	46	12	0	0	CHO	1.58621	0.413793	586.299	586	585.644	0.356	0	-2	0.178	586.485	-485.485	7	-5	0.241379	1	-0.758621	2.14286
51445	301.083	15	14	5	2	0	CHNO	0.933333	0.333333	302.09	302	301.753	0.247	0	-6	0.0411667	302.186	-186.33	10	5	0.666667	7.5	0.133333	2.4
50110	288.088	15	15	5	1	0	CHNO	1	0.333333	289.095	289	288.772	0.228	1	-5	0.0456	289.187	-186.939	9	4	0.6	6.5	-0.133333	2.33333
53470	324.084	13	15	7	3	0	CHNO	1.15385	0.538462	325.091	325	324.728	0.272	1	-11	0.0247273	325.194	-194.384	8	1	0.615385	4.5	0.615385	2.25
54454	336.084	14	15	7	3	0	CHNO	1.07143	0.5	337.091	337	336.715	0.285	1	-13	0.0219231	337.198	-198.197	9	2	0.642857	5.5	0.571429	2.33333
59217	405.13	19	22	8	2	0	CHNO	1.15789	0.421053	406.138	406	405.684	0.316	0	-14	0.0225714	406.267	-266.736	10	2	0.526316	6	0	2.4
49083	279.135	14	20	4	2	0	CHNO	1.42857	0.285714	280.142	280	279.83	0.17	0	-14	0.0121429	280.231	-231.377	6	2	0.428571	4	-0.428571	2
44874	252.124	13	19	4	1	0	CHNO	1.46154	0.307692	253.131	253	252.849	0.151	1	-13	0.0116154	253.212	-211.892	5	1	0.384615	3	-0.615385	1.8
62949	472.136	22	23	9	3	0	CHNO	1.04545	0.409091	473.144	473	472.615	0.385	1	-3	0.128333	473.294	-293.946	13	4	0.590909	8.5	0.181818	2.53846
46881	263.104	13	16	4	2	0	CHNO	1.23077	0.307692	264.111	264	263.816	0.184	0	-2	0.092	264.195	-194.982	7	3	0.538462	5	-0.153846	2.14286
53484	324.12	14	19	6	3	0	CHNO	1.35714	0.428571	325.127	325	324.764	0.236	1	-11	0.0214545	325.231	-230.761	7	1	0.5	4	0.142857	2.14286
47522	267.099	12	16	5	2	0	CHNO	1.33333	0.416667	268.106	268	267.807	0.193	0	-12	0.0160833	268.191	-191.183	6	1	0.5	3.5	0	2
58482	393.13	18	22	8	2	0	CHNO	1.22222	0.444444	394.138	394	393.698	0.302	0	-12	0.0251667	394.263	-262.937	9	1	0.5	5	0	2.33333
45033	253.035	11	10	7	0	0	CHO	0.909091	0.636364	254.043	254	253.759	0.241	0	-12	0.0200833	254.123	-123.438	7	0	0.636364	3.5	0.363636	2.14286
50343	290.115	14	17	4	3	0	CHNO	1.21429	0.285714	291.122	291	290.797	0.203	1	-3	0.0676667	291.214	-214.454	8	4	0.571429	6	0	2.25
47652	268.094	11	15	5	3	0	CHNO	1.36364	0.454545	269.101	269	268.801	0.199	1	-11	0.0180909	269.187	-186.736	6	1	0.545455	3.5	0.363636	2
58176	388.151	19	23	6	3	0	CHNO	1.21053	0.315789	389.159	389	388.724	0.276	1	-3	0.092	389.282	-282.401	10	4	0.526316	7	-0.105263	2.4
57044	371.146	16	24	8	2	0	CHNO	1.5	0.5	372.153	372	371.738	0.262	0	-6	0.0436667	372.272	-271.568	6	-2	0.375	2	-0.125	2
57171	373.104	18	18	7	2	0	CHNO	1	0.388889	374.111	374	373.694	0.306	0	-4	0.0765	374.23	-230.393	11	4	0.611111	7.5	0.111111	2.45455
55586	350.197	19	29	5	1	0	CHNO	1.52632	0.263158	351.205	351	350.812	0.188	1	-13	0.0144615	351.316	-316.219	6	1	0.315789	3.5	-0.842105	2
50512	292.094	13	15	5	3	0	CHNO	1.15385	0.384615	293.101	293	292.774	0.226	1	-1	0.226	293.194	-194.367	8	3	0.615385	5.5	0.307692	2.25
62186	458.157	22	25	8	3	0	CHNO	1.13636	0.363636	459.164	459	458.651	0.349	1	-3	0.116333	459.31	-310.135	12	4	0.545455	8	0	2.5
54634	338.136	15	21	6	3	0	CHNO	1.4	0.4	339.143	339	338.764	0.236	1	-11	0.0214545	339.251	-250.879	7	1	0.466667	4	0	2.14286
51736	304.13	15	19	4	3	0	CHNO	1.26667	0.266667	305.138	305	304.797	0.203	1	-3	0.0676667	305.235	-234.572	8	4	0.533333	6	-0.133333	2.25
52082	308.125	14	19	5	3	0	CHNO	1.35714	0.357143	309.132	309	308.787	0.213	1	-13	0.0163846	309.231	-230.76	7	2	0.5	4.5	0	2.14286
69297	609.292	31	46	12	0	0	CHO	1.48387	0.387097	610.299	610	609.618	0.382	0	-6	0.0636667	610.493	-493.187	9	-3	0.290323	3	-0.709677	2.33333
51989	307.094	14	16	6	2	0	CHNO	1.14286	0.428571	308.101	308	307.757	0.243	0	-14	0.0173571	308.199	-198.791	8	2	0.571429	5	0.142857	2.25
52174	309.109	14	18	6	2	0	CHNO	1.28571	0.428571	310.116	310	309.77	0.23	0	-12	0.0191667	310.215	-215.081	7	1	0.5	4	0	2.14286
44663	251.104	12	16	4	2	0	CHNO	1.33333	0.333333	252.111	252	251.829	0.171	0	-14	0.0122143	252.191	-191.156	6	2	0.5	4	-0.166667	2
59959	418.162	20	25	7	3	0	CHNO	1.25	0.35	419.169	419	418.701	0.299	1	-1	0.299	419.303	-302.531	10	3	0.5	6.5	-0.1	2.4
67282	559.291	31	44	9	0	0	CHO	1.41935	0.290323	560.299	560	559.673	0.327	0	-14	0.0233571	560.477	-476.718	10	1	0.322581	5.5	-0.83871	2.4
68130	579.147	25	28	14	2	0	CHNO	1.12	0.56	580.154	580	579.506	0.494	0	-8	0.06175	580.338	-338.248	13	-1	0.52	6	0.24	2.53846
63060	474.152	22	25	9	3	0	CHNO	1.13636	0.409091	475.159	475	474.629	0.371	1	-1	0.371	475.31	-310.195	12	3	0.545455	7.5	0.0909091	2.5
48930	278.103	14	17	5	1	0	CHNO	1.21429	0.357143	279.111	279	278.799	0.201	1	-1	0.201	279.199	-199.411	7	2	0.5	4.5	-0.285714	2.14286
50847	295.13	14	20	5	2	0	CHNO	1.42857	0.357143	296.137	296	295.807	0.193	0	-12	0.0160833	296.231	-231.399	6	1	0.428571	3.5	-0.285714	2
64720	505.317	29	46	7	0	0	CHO	1.58621	0.241379	506.324	506	505.759	0.241	0	-12	0.0200833	506.485	-485.401	7	0	0.241379	3.5	-1.10345	2.14286
54570	337.141	16	22	6	2	0	CHNO	1.375	0.375	338.148	338	337.77	0.23	0	-12	0.0191667	338.255	-255.289	7	1	0.4375	4	-0.25	2.14286
49322	281.114	13	18	5	2	0	CHNO	1.38462	0.384615	282.122	282	281.807	0.193	0	-12	0.0160833	282.211	-211.286	6	1	0.461538	3.5	-0.153846	2
57392	376.151	18	23	6	3	0	CHNO	1.27778	0.333333	377.159	377	376.738	0.262	1	-1	0.262	377.279	-278.593	9	3	0.5	6	-0.111111	2.33333
59152	404.146	19	23	7	3	0	CHNO	1.21053	0.368421	405.154	405	404.701	0.299	1	-1	0.299	405.282	-282.385	10	3	0.526316	6.5	0	2.4
50125	288.124	16	19	4	1	0	CHNO	1.1875	0.25	289.131	289	288.809	0.191	1	-5	0.0382	289.223	-223.333	8	4	0.5	6	-0.5	2.25
58597	395.146	18	24	8	2	0	CHNO	1.33333	0.444444	396.153	396	395.711	0.289	0	-10	0.0289	396.279	-279.216	8	0	0.444444	4	-0.111111	2.25
63967	491.302	28	44	7	0	0	CHO	1.57143	0.25	492.309	492	491.759	0.241	0	-12	0.0200833	492.465	-465.29	7	0	0.25	3.5	-1.07143	2.14286
28920	207.103	12	16	3	0	0	CHO	1.33333	0.25	208.11	208	207.878	0.122	0	-2	0.061	208.176	-176.07	5	2	0.416667	3.5	-0.833333	1.8
49556	283.13	13	20	5	2	0	CHNO	1.53846	0.384615	284.137	284	283.82	0.18	0	-10	0.018	284.228	-227.568	5	0	0.384615	2.5	-0.307692	1.8
45049	253.072	12	14	6	0	0	CHO	1.16667	0.5	254.079	254	253.795	0.205	0	-12	0.0170833	254.16	-159.834	6	0	0.5	3	-0.166667	2
58420	392.146	18	23	7	3	0	CHNO	1.27778	0.388889	393.154	393	392.715	0.285	1	-13	0.0219231	393.279	-278.59	9	2	0.5	5.5	0	2.33333
59794	415.151	21	24	7	2	0	CHNO	1.14286	0.333333	416.159	416	415.694	0.306	0	-4	0.0765	416.291	-290.813	11	4	0.52381	7.5	-0.190476	2.45455
63866	489.286	28	42	7	0	0	CHO	1.5	0.25	490.293	490	489.746	0.254	0	-14	0.0181429	490.449	-448.988	8	1	0.285714	4.5	-1	2.25
56560	364.115	16	19	7	3	0	CHNO	1.1875	0.4375	365.122	365	364.715	0.285	1	-13	0.0219231	365.238	-238.36	9	2	0.5625	5.5	0.25	2.33333
54307	334.104	15	17	6	3	0	CHNO	1.13333	0.4	335.112	335	334.738	0.262	1	-1	0.262	335.218	-218.286	9	3	0.6	6	0.266667	2.33333
52360	311.125	14	20	6	2	0	CHNO	1.42857	0.428571	312.132	312	311.784	0.216	0	-10	0.0216	312.231	-231.364	6	0	0.428571	3	-0.142857	2
68552	589.302	32	46	10	0	0	CHO	1.4375	0.3125	590.309	590	589.65	0.35	0	-12	0.0291667	590.497	-496.897	10	0	0.3125	5	-0.8125	2.4
60174	422.157	19	25	8	3	0	CHNO	1.31579	0.421053	423.164	423	422.692	0.308	1	-11	0.028	423.299	-298.689	9	1	0.473684	5	0	2.33333
57774	382.162	17	25	7	3	0	CHNO	1.47059	0.411765	383.169	383	382.741	0.259	1	-9	0.0287778	383.291	-291.041	7	0	0.411765	3.5	-0.117647	2.14286
61254	441.119	23	22	9	0	0	CHO	0.956522	0.391304	442.126	442	441.633	0.367	0	-6	0.0611667	442.267	-266.989	13	4	0.565217	8.5	-0.173913	2.53846
55423	348.12	16	19	6	3	0	CHNO	1.1875	0.375	349.127	349	348.738	0.262	1	-1	0.262	349.238	-238.398	9	3	0.5625	6	0.125	2.33333
47233	265.119	13	18	4	2	0	CHNO	1.38462	0.307692	266.127	266	265.83	0.17	0	-14	0.0121429	266.211	-211.279	6	2	0.461538	4	-0.307692	2
41608	239.056	11	12	6	0	0	CHO	1.09091	0.545455	240.063	240	239.795	0.205	0	-12	0.0170833	240.14	-139.703	6	0	0.545455	3	0	2
53805	328.115	13	19	7	3	0	CHNO	1.46154	0.538462	329.122	329	328.755	0.245	1	-7	0.035	329.227	-226.91	6	-1	0.461538	2.5	0.307692	2
57592	379.151	18	24	7	2	0	CHNO	1.33333	0.388889	380.158	380	379.734	0.266	0	-12	0.0221667	380.279	-279.213	8	1	0.444444	4.5	-0.222222	2.25
66182	535.328	30	48	8	0	0	CHO	1.6	0.266667	536.335	536	535.736	0.264	0	-10	0.0264	536.506	-505.542	7	-1	0.233333	3	-1.06667	2.14286
54801	340.115	14	19	7	3	0	CHNO	1.35714	0.5	341.122	341	340.741	0.259	1	-9	0.0287778	341.231	-230.745	7	0	0.5	3.5	0.285714	2.14286
69230	607.276	31	44	12	0	0	CHO	1.41935	0.387097	608.283	608	607.604	0.396	0	-8	0.0495	608.477	-476.839	10	-2	0.322581	4	-0.645161	2.4
54479	336.157	16	23	5	3	0	CHNO	1.4375	0.3125	337.164	337	336.787	0.213	1	-13	0.0163846	337.271	-270.972	7	2	0.4375	4.5	-0.25	2.14286
61531	446.157	21	25	8	3	0	CHNO	1.19048	0.380952	447.164	447	446.665	0.335	1	-1	0.335	447.306	-306.321	11	3	0.52381	7	0	2.45455
67720	569.239	31	38	10	0	0	CHO	1.22581	0.322581	570.247	570	569.61	0.39	0	-4	0.0975	570.428	-427.854	13	3	0.419355	8	-0.580645	2.53846
62956	472.173	23	27	8	3	0	CHNO	1.17391	0.347826	473.18	473	472.651	0.349	1	-3	0.116333	473.33	-330.27	12	4	0.521739	8	-0.0869565	2.5
59373	408.141	18	23	8	3	0	CHNO	1.27778	0.444444	409.149	409	408.692	0.308	1	-11	0.028	409.279	-278.592	9	1	0.5	5	0.111111	2.33333
61396	443.244	26	36	6	0	0	CHO	1.38462	0.230769	444.251	444	443.755	0.245	0	-4	0.06125	444.392	-392.438	9	3	0.346154	6	-0.923077	2.33333
47239	265.145	15	22	4	0	0	CHO	1.46667	0.266667	266.152	266	265.855	0.145	0	-14	0.0103571	266.236	-236.441	5	1	0.333333	3	-0.933333	1.8
50724	294.098	14	17	6	1	0	CHNO	1.21429	0.428571	295.106	295	294.776	0.224	1	-13	0.0172308	295.199	-199.421	7	1	0.5	4	-0.142857	2.14286
55107	344.078	17	15	7	1	0	CHNO	0.882353	0.411765	345.085	345	344.7	0.3	1	-5	0.06	345.195	-194.586	11	4	0.647059	7.5	0.117647	2.45455
54467	336.12	15	19	6	3	0	CHNO	1.26667	0.4	337.127	337	336.751	0.249	1	-13	0.0191538	337.235	-234.563	8	2	0.533333	5	0.133333	2.25
68002	575.286	31	44	10	0	0	CHO	1.41935	0.322581	576.294	576	575.65	0.35	0	-12	0.0291667	576.477	-476.742	10	0	0.322581	5	-0.774194	2.4
47780	269.067	12	14	7	0	0	CHO	1.16667	0.583333	270.074	270	269.772	0.228	0	-10	0.0228	270.16	-159.82	6	-1	0.5	2.5	0	2
68220	581.297	30	46	11	0	0	CHO	1.53333	0.366667	582.304	582	581.654	0.346	0	-6	0.0576667	582.489	-489.28	8	-3	0.266667	2.5	-0.8	2.25
64620	503.301	29	44	7	0	0	CHO	1.51724	0.241379	504.309	504	503.746	0.254	0	-14	0.0181429	504.469	-469.094	8	1	0.275862	4.5	-1.03448	2.25
63233	477.286	27	42	7	0	0	CHO	1.55556	0.259259	478.293	478	477.759	0.241	0	-12	0.0200833	478.445	-445.124	7	0	0.259259	3.5	-1.03704	2.14286
63165	476.167	22	27	9	3	0	CHNO	1.22727	0.409091	477.175	477	476.642	0.358	1	-13	0.0275385	477.326	-326.421	11	2	0.5	6.5	0	2.45455
59329	407.146	19	24	8	2	0	CHNO	1.26316	0.421053	408.153	408	407.698	0.302	0	-12	0.0251667	408.283	-283.037	9	1	0.473684	5	-0.105263	2.33333
60766	432.141	20	23	8	3	0	CHNO	1.15	0.4	433.149	433	432.665	0.335	1	-1	0.335	433.286	-286.253	11	3	0.55	7	0.1	2.45455
60020	419.146	20	24	8	2	0	CHNO	1.2	0.4	420.153	420	419.684	0.316	0	-14	0.0225714	420.287	-286.822	10	2	0.5	6	-0.1	2.4
53738	327.12	14	20	7	2	0	CHNO	1.42857	0.5	328.127	328	327.761	0.239	0	-8	0.029875	328.231	-231.39	6	-1	0.428571	2.5	0	2
50946	296.15	15	23	5	1	0	CHNO	1.53333	0.333333	297.158	297	296.826	0.174	1	-11	0.0158182	297.252	-252.107	5	0	0.333333	2.5	-0.666667	1.8
49554	283.119	14	20	6	0	0	CHO	1.42857	0.428571	284.126	284	283.809	0.191	0	-10	0.0191	284.216	-216.323	5	-1	0.357143	2	-0.571429	1.8
52189	309.146	15	22	5	2	0	CHNO	1.46667	0.333333	310.153	310	309.807	0.193	0	-12	0.0160833	310.251	-251.477	6	1	0.4	3.5	-0.4	2
51835	305.114	15	18	5	2	0	CHNO	1.2	0.333333	306.122	306	305.78	0.22	0	-2	0.11	306.219	-218.891	8	3	0.533333	5.5	-0.133333	2.25
52450	312.145	15	23	6	1	0	CHNO	1.53333	0.4	313.153	313	312.803	0.197	1	-9	0.0218889	313.252	-252.112	5	-1	0.333333	2	-0.533333	1.8
53587	325.141	15	22	6	2	0	CHNO	1.46667	0.4	326.148	326	325.784	0.216	0	-10	0.0216	326.251	-251.492	6	0	0.4	3	-0.266667	2
61324	442.208	21	33	9	1	0	CHNO	1.57143	0.428571	443.216	443	442.721	0.279	1	-5	0.0558	443.356	-356.458	6	-3	0.285714	1.5	-0.571429	2
52003	307.13	15	20	5	2	0	CHNO	1.33333	0.333333	308.137	308	307.793	0.207	0	-14	0.0147857	308.235	-235.21	7	2	0.466667	4.5	-0.266667	2.14286
47660	268.119	13	19	5	1	0	CHNO	1.46154	0.384615	269.126	269	268.826	0.174	1	-11	0.0158182	269.212	-211.914	5	0	0.384615	2.5	-0.461538	1.8
50736	294.135	15	21	5	1	0	CHNO	1.4	0.333333	295.142	295	294.812	0.188	1	-13	0.0144615	295.236	-235.83	6	1	0.4	3.5	-0.533333	2
63799	488.204	24	31	8	3	0	CHNO	1.29167	0.333333	489.211	489	488.665	0.335	1	-1	0.335	489.367	-366.711	11	3	0.458333	7	-0.25	2.45455
51731	304.119	16	19	5	1	0	CHNO	1.1875	0.3125	305.126	305	304.786	0.214	1	-3	0.0713333	305.223	-223.33	8	3	0.5	5.5	-0.375	2.25
53223	321.119	13	22	9	0	0	CHO	1.69231	0.692308	322.126	322	321.767	0.233	0	-14	0.0166429	322.229	-228.783	3	-6	0.230769	-1.5	-0.307692	1
66868	550.193	26	33	12	1	0	CHNO	1.26923	0.461538	551.2	551	550.585	0.415	1	-9	0.0461111	551.376	-375.647	11	-1	0.423077	5	-0.230769	2.45455
44399	250.109	13	17	4	1	0	CHNO	1.30769	0.307692	251.116	251	250.835	0.165	1	-1	0.165	251.196	-195.61	6	2	0.461538	4	-0.461538	2
56106	357.155	17	26	8	0	0	CHO	1.52941	0.470588	358.163	358	357.763	0.237	0	-6	0.0395	358.277	-276.64	5	-3	0.294118	1	-0.588235	1.8
45064	253.108	13	18	5	0	0	CHO	1.38462	0.384615	254.115	254	253.832	0.168	0	-12	0.014	254.196	-196.211	5	0	0.384615	2.5	-0.615385	1.8
52441	312.12	13	19	6	3	0	CHNO	1.46154	0.461538	313.127	313	312.778	0.222	1	-9	0.0246667	313.227	-226.934	6	0	0.461538	3	0.153846	2
50845	295.119	15	20	6	0	0	CHO	1.33333	0.4	296.126	296	295.795	0.205	0	-12	0.0170833	296.22	-220.141	6	0	0.4	3	-0.533333	2
68147	579.281	30	44	11	0	0	CHO	1.46667	0.366667	580.289	580	579.641	0.359	0	-8	0.044875	580.473	-473.028	9	-2	0.3	3.5	-0.733333	2.33333
45452	255.051	11	12	7	0	0	CHO	1.09091	0.636364	256.058	256	255.772	0.228	0	-10	0.0228	256.14	-139.731	6	-1	0.545455	2.5	0.181818	2
68769	595.313	31	48	11	0	0	CHO	1.54839	0.354839	596.32	596	595.654	0.346	0	-6	0.0576667	596.509	-509.381	8	-3	0.258065	2.5	-0.83871	2.25
41009	237.04	11	10	6	0	0	CHO	0.909091	0.545455	238.048	238	237.782	0.218	0	-14	0.0155714	238.123	-123.418	7	1	0.636364	4	0.181818	2.14286
58812	399.076	17	20	9	0	1	CHOS	1.17647	0.529412	400.083	400	399.636	0.364	0	-6	0.0606667	400.21	-209.977	8	-1	0.470588	3.5	0	2.25
63643	485.255	28	38	7	0	0	CHO	1.35714	0.25	486.262	486	485.719	0.281	0	-4	0.07025	486.416	-416.386	10	3	0.357143	6.5	-0.857143	2.4
68289	583.276	29	44	12	0	0	CHO	1.51724	0.413793	584.283	584	583.631	0.369	0	-4	0.09225	584.469	-469.209	8	-4	0.275862	2	-0.689655	2.25
62404	462.152	21	25	9	3	0	CHNO	1.19048	0.428571	463.159	463	462.642	0.358	1	-13	0.0275385	463.306	-306.373	11	2	0.52381	6.5	0.0952381	2.45455
50936	296.114	14	19	6	1	0	CHNO	1.35714	0.428571	297.121	297	296.789	0.211	1	-11	0.0191818	297.216	-215.692	6	0	0.428571	3	-0.285714	2
46707	262.072	13	13	5	1	0	CHNO	1	0.384615	263.079	263	262.786	0.214	1	-3	0.0713333	263.163	-163.008	8	3	0.615385	5.5	0	2.25
23647	197.046	9	10	5	0	0	CHO	1.11111	0.555556	198.053	198	197.832	0.168	0	-12	0.014	198.116	-115.8	5	0	0.555556	2.5	0	1.8
40431	235.134	14	20	3	0	0	CHO	1.42857	0.214286	236.141	236	235.878	0.122	0	-2	0.061	236.216	-216.298	5	2	0.357143	3.5	-1	1.8
49332	281.139	15	22	5	0	0	CHO	1.46667	0.333333	282.147	282	281.832	0.168	0	-12	0.014	282.236	-236.438	5	0	0.333333	2.5	-0.8	1.8
69655	619.276	32	44	12	0	0	CHO	1.375	0.375	620.283	620	619.591	0.409	0	-10	0.0409	620.481	-480.659	11	-1	0.34375	5	-0.625	2.45455
56511	363.13	15	24	10	0	0	CHO	1.6	0.666667	364.137	364	363.73	0.27	0	-14	0.0192857	364.253	-252.714	4	-6	0.266667	-1	-0.266667	1.5
63121	475.164	21	32	10	0	1	CHOS	1.52381	0.47619	476.171	476	475.64	0.36	0	-14	0.0257143	476.323	-322.869	6	-4	0.285714	1	-0.47619	2
58986	401.182	19	30	9	0	0	CHO	1.57895	0.473684	402.189	402	401.74	0.26	0	-4	0.065	402.317	-316.854	5	-4	0.263158	0.5	-0.631579	1.8
54553	337.104	15	18	7	2	0	CHNO	1.2	0.466667	338.111	338	337.734	0.266	0	-12	0.0221667	338.219	-218.9	8	1	0.533333	4.5	0.133333	2.25
53425	323.161	16	24	5	2	0	CHNO	1.5	0.3125	324.169	324	323.807	0.193	0	-12	0.0160833	324.272	-271.584	6	1	0.375	3.5	-0.5	2
60605	429.131	21	22	8	2	0	CHNO	1.04762	0.380952	430.138	430	429.658	0.342	0	-4	0.0855	430.275	-274.594	12	4	0.571429	8	0	2.5
68457	587.286	32	44	10	0	0	CHO	1.375	0.3125	588.294	588	587.637	0.363	0	-14	0.0259286	588.481	-480.588	11	1	0.34375	6	-0.75	2.45455
51417	301.02	11	10	10	0	0	CHO	0.909091	0.909091	302.027	302	301.69	0.31	0	-6	0.0516667	302.123	-123.428	7	-3	0.636364	2	0.909091	2.14286
63263	478.183	22	29	9	3	0	CHNO	1.31818	0.409091	479.19	479	478.655	0.345	1	-11	0.0313636	479.343	-342.79	10	1	0.454545	5.5	-0.0909091	2.4
62620	466.183	21	29	9	3	0	CHNO	1.38095	0.428571	467.19	467	466.669	0.331	1	-9	0.0367778	467.339	-338.849	9	0	0.428571	4.5	-0.0952381	2.33333
37725	227.056	10	12	6	0	0	CHO	1.2	0.6	228.063	228	227.809	0.191	0	-10	0.0191	228.136	-135.846	5	-1	0.5	2	0	1.8
68144	579.245	29	40	12	0	0	CHO	1.37931	0.413793	580.252	580	579.604	0.396	0	-8	0.0495	580.437	-436.619	10	-2	0.344828	4	-0.551724	2.4
52552	313.129	15	22	7	0	0	CHO	1.46667	0.466667	314.137	314	313.786	0.214	0	-8	0.02675	314.236	-236.444	5	-2	0.333333	1.5	-0.533333	1.8
50350	290.14	16	21	4	1	0	CHNO	1.3125	0.25	291.147	291	290.822	0.178	1	-3	0.0593333	291.24	-239.633	7	3	0.4375	5	-0.625	2.14286
51053	297.134	15	22	6	0	0	CHO	1.46667	0.4	298.142	298	297.809	0.191	0	-10	0.0191	298.236	-236.435	5	-1	0.333333	2	-0.666667	1.8
59550	411.177	19	28	8	2	0	CHNO	1.47368	0.421053	412.185	412	411.724	0.276	0	-8	0.0345	412.316	-315.606	7	-1	0.368421	3	-0.315789	2.14286
68070	577.204	27	34	12	2	0	CHNO	1.25926	0.444444	578.211	578	577.566	0.434	0	-10	0.0434	578.395	-395.11	12	0	0.444444	6	-0.148148	2.5
50339	290.103	15	17	5	1	0	CHNO	1.13333	0.333333	291.111	291	290.786	0.214	1	-3	0.0713333	291.203	-203.249	8	3	0.533333	5.5	-0.266667	2.25
52373	311.15	16	24	6	0	0	CHO	1.5	0.375	312.157	312	311.809	0.191	0	-10	0.0191	312.257	-256.542	5	-1	0.3125	2	-0.75	1.8
48814	277.129	12	22	7	0	0	CHO	1.83333	0.583333	278.137	278	277.826	0.174	0	-2	0.087	278.225	-224.987	2	-5	0.166667	-1.5	-0.666667	0
63760	487.27	28	40	7	0	0	CHO	1.42857	0.25	488.277	488	487.732	0.268	0	-2	0.134	488.433	-432.688	9	2	0.321429	5.5	-0.928571	2.33333
50531	292.155	16	23	4	1	0	CHNO	1.4375	0.25	293.163	293	292.835	0.165	1	-1	0.165	293.256	-255.934	6	2	0.375	4	-0.75	2
60247	423.177	20	28	8	2	0	CHNO	1.4	0.4	424.185	424	423.711	0.289	0	-10	0.0289	424.319	-319.395	8	0	0.4	4	-0.3	2.25
68078	577.266	30	42	11	0	0	CHO	1.4	0.366667	578.273	578	577.627	0.373	0	-10	0.0373	578.457	-456.695	10	-1	0.333333	4.5	-0.666667	2.4
60779	432.203	23	31	7	1	0	CHNO	1.34783	0.304348	433.21	433	432.726	0.274	1	-1	0.274	433.348	-347.746	9	2	0.391304	5.5	-0.608696	2.33333
41047	237.113	13	18	4	0	0	CHO	1.38462	0.307692	238.12	238	237.855	0.145	0	-14	0.0103571	238.196	-196.197	5	1	0.384615	3	-0.769231	1.8
64070	493.281	27	42	8	0	0	CHO	1.55556	0.296296	494.288	494	493.736	0.264	0	-10	0.0264	494.445	-445.156	7	-1	0.259259	3	-0.962963	2.14286
59964	418.187	22	29	7	1	0	CHNO	1.31818	0.318182	419.194	419	418.726	0.274	1	-1	0.274	419.328	-327.687	9	2	0.409091	5.5	-0.545455	2.33333
59665	413.157	18	26	9	2	0	CHNO	1.44444	0.5	414.164	414	413.701	0.299	0	-6	0.0498333	414.295	-295.467	7	-2	0.388889	2.5	-0.111111	2.14286
47534	267.124	14	20	5	0	0	CHO	1.42857	0.357143	268.131	268	267.832	0.168	0	-12	0.014	268.216	-216.332	5	0	0.357143	2.5	-0.714286	1.8
49187	280.119	14	19	5	1	0	CHNO	1.35714	0.357143	281.126	281	280.812	0.188	1	-13	0.0144615	281.216	-215.703	6	1	0.428571	3.5	-0.428571	2
58252	389.172	20	26	6	2	0	CHNO	1.3	0.3	390.179	390	389.743	0.257	0	-2	0.1285	390.303	-303.158	9	3	0.45	6	-0.4	2.33333
54320	334.141	16	21	5	3	0	CHNO	1.3125	0.3125	335.148	335	334.774	0.226	1	-1	0.226	335.255	-254.667	8	3	0.5	5.5	-0.125	2.25
63222	477.188	23	30	9	2	0	CHNO	1.30435	0.391304	478.195	478	477.661	0.339	0	-12	0.02825	478.347	-347.159	10	1	0.434783	5.5	-0.26087	2.4
63327	479.301	27	44	7	0	0	CHO	1.62963	0.259259	480.309	480	479.772	0.228	0	-10	0.0228	480.461	-461.435	6	-1	0.222222	2.5	-1.11111	2
69521	615.281	33	44	11	0	0	CHO	1.33333	0.333333	616.289	616	615.6	0.4	0	-14	0.0285714	616.484	-484.466	12	1	0.363636	6.5	-0.666667	2.5
60264	423.239	23	36	7	0	0	CHO	1.56522	0.304348	424.246	424	423.772	0.228	0	-10	0.0228	424.381	-380.97	6	-1	0.26087	2.5	-0.956522	2
54895	341.135	15	22	7	2	0	CHNO	1.46667	0.466667	342.143	342	341.761	0.239	0	-8	0.029875	342.251	-251.452	6	-1	0.4	2.5	-0.133333	2
57846	383.146	17	24	8	2	0	CHNO	1.41176	0.470588	384.153	384	383.724	0.276	0	-8	0.0345	384.275	-275.373	7	-1	0.411765	3	-0.117647	2.14286
68549	589.266	31	42	11	0	0	CHO	1.35484	0.354839	590.273	590	589.614	0.386	0	-12	0.0321667	590.46	-460.498	11	0	0.354839	5.5	-0.645161	2.45455
66785	548.25	28	39	10	1	0	CHNO	1.39286	0.357143	549.258	549	548.644	0.356	1	-11	0.0323636	549.432	-432.134	10	0	0.357143	5	-0.571429	2.4
69292	609.255	30	42	13	0	0	CHO	1.4	0.433333	610.263	610	609.581	0.419	0	-6	0.0698333	610.457	-456.781	10	-3	0.333333	3.5	-0.533333	2.4
60129	421.162	20	26	8	2	0	CHNO	1.3	0.4	422.169	422	421.697	0.303	0	-12	0.02525	422.303	-303.09	9	1	0.45	5	-0.2	2.33333
61637	448.173	21	27	8	3	0	CHNO	1.28571	0.380952	449.18	449	448.678	0.322	1	-13	0.0247692	449.323	-322.639	10	2	0.47619	6	-0.0952381	2.4
54726	339.12	15	20	7	2	0	CHNO	1.33333	0.466667	340.127	340	339.747	0.253	0	-10	0.0253	340.235	-235.158	7	0	0.466667	3.5	0	2.14286
54807	340.14	16	23	7	1	0	CHNO	1.4375	0.4375	341.147	341	340.767	0.233	1	-9	0.0258889	341.256	-255.933	6	-1	0.375	2.5	-0.375	2
52272	310.166	16	25	5	1	0	CHNO	1.5625	0.3125	311.173	311	310.826	0.174	1	-11	0.0158182	311.272	-272.227	5	0	0.3125	2.5	-0.75	1.8
54631	338.125	16	21	7	1	0	CHNO	1.3125	0.4375	339.132	339	338.753	0.247	1	-11	0.0224545	339.24	-239.637	7	0	0.4375	3.5	-0.25	2.14286
63137	475.27	27	40	7	0	0	CHO	1.48148	0.259259	476.277	476	475.746	0.254	0	-14	0.0181429	476.429	-428.84	8	1	0.296296	4.5	-0.962963	2.25
60133	421.172	18	30	11	0	0	CHO	1.66667	0.611111	422.179	422	421.707	0.293	0	-12	0.0244167	422.313	-313.044	4	-7	0.222222	-1.5	-0.444444	1.5
49423	282.135	14	21	5	1	0	CHNO	1.5	0.357143	283.142	283	282.826	0.174	1	-11	0.0158182	283.232	-232	5	0	0.357143	2.5	-0.571429	1.8
68218	581.26	29	42	12	0	0	CHO	1.44828	0.413793	582.268	582	581.618	0.382	0	-6	0.0636667	582.453	-452.88	9	-3	0.310345	3	-0.62069	2.33333
67472	563.286	30	44	10	0	0	CHO	1.46667	0.333333	564.294	564	563.663	0.337	0	-10	0.0337	564.473	-472.963	9	-1	0.3	4	-0.8	2.33333
60373	425.193	20	30	8	2	0	CHNO	1.5	0.4	426.2	426	425.724	0.276	0	-8	0.0345	426.336	-335.707	7	-1	0.35	3	-0.4	2.14286
62684	467.203	22	32	9	2	0	CHNO	1.45455	0.409091	468.211	468	467.688	0.312	0	-8	0.039	468.36	-359.616	8	-1	0.363636	3.5	-0.363636	2.25
62359	461.157	22	26	9	2	0	CHNO	1.18182	0.409091	462.164	462	461.648	0.352	0	-14	0.0251429	462.311	-310.806	11	2	0.5	6.5	-0.0909091	2.45455
58171	388.14	20	23	7	1	0	CHNO	1.15	0.35	389.147	389	388.713	0.287	1	-3	0.0956667	389.271	-271.136	10	3	0.5	6.5	-0.3	2.4
63856	489.188	24	30	9	2	0	CHNO	1.25	0.375	490.195	490	489.648	0.352	0	-14	0.0251429	490.351	-350.964	11	2	0.458333	6.5	-0.25	2.45455
57642	380.146	17	23	7	3	0	CHNO	1.35294	0.411765	381.154	381	380.728	0.272	1	-11	0.0247273	381.275	-274.768	8	1	0.470588	4.5	0	2.25
60293	424.172	19	27	8	3	0	CHNO	1.42105	0.421053	425.18	425	424.705	0.295	1	-9	0.0327778	425.315	-314.941	8	0	0.421053	4	-0.105263	2.25
59376	408.166	20	27	8	1	0	CHNO	1.35	0.4	409.174	409	408.717	0.283	1	-11	0.0257273	409.304	-303.75	8	0	0.4	4	-0.4	2.25
57984	385.162	17	26	8	2	0	CHNO	1.52941	0.470588	386.169	386	385.738	0.262	0	-6	0.0436667	386.292	-291.644	6	-2	0.352941	2	-0.235294	2
63024	473.203	22	34	11	0	0	CHO	1.54545	0.5	474.21	474	473.681	0.319	0	-2	0.1595	474.361	-360.903	6	-5	0.272727	0.5	-0.545455	2
50522	292.119	15	19	5	1	0	CHNO	1.26667	0.333333	293.126	293	292.799	0.201	1	-1	0.201	293.219	-219.498	7	2	0.466667	4.5	-0.4	2.14286
44670	251.129	14	20	4	0	0	CHO	1.42857	0.285714	252.136	252	251.855	0.145	0	-14	0.0103571	252.216	-216.315	5	1	0.357143	3	-0.857143	1.8
67999	575.25	30	40	11	0	0	CHO	1.33333	0.366667	576.257	576	575.614	0.386	0	-12	0.0321667	576.44	-440.361	11	0	0.366667	5.5	-0.6	2.45455
69147	605.261	31	42	12	0	0	CHO	1.35484	0.387097	606.268	606	605.591	0.409	0	-10	0.0409	606.461	-460.577	11	-1	0.354839	5	-0.580645	2.45455
60621	429.192	24	30	7	0	0	CHO	1.25	0.291667	430.199	430	429.719	0.281	0	-4	0.07025	430.336	-335.932	10	3	0.416667	6.5	-0.666667	2.4
60384	425.254	23	38	7	0	0	CHO	1.65217	0.304348	426.262	426	425.786	0.214	0	-8	0.02675	426.397	-397.233	5	-2	0.217391	1.5	-1.04348	1.8
69368	611.271	30	44	13	0	0	CHO	1.46667	0.433333	612.278	612	611.595	0.405	0	-4	0.10125	612.473	-473.033	9	-4	0.3	2.5	-0.6	2.33333
63326	479.265	26	40	8	0	0	CHO	1.53846	0.307692	480.272	480	479.736	0.264	0	-10	0.0264	480.425	-425.035	7	-1	0.269231	3	-0.923077	2.14286
63966	491.265	27	40	8	0	0	CHO	1.48148	0.296296	492.272	492	491.723	0.277	0	-12	0.0230833	492.429	-428.855	8	0	0.296296	4	-0.888889	2.25
64429	500.156	25	27	10	1	0	CHNO	1.08	0.4	501.163	501	500.604	0.396	1	-3	0.132	501.323	-322.789	13	3	0.52	8	-0.16	2.53846
57471	377.145	16	26	10	0	0	CHO	1.625	0.625	378.153	378	377.73	0.27	0	-14	0.0192857	378.273	-272.811	4	-6	0.25	-1	-0.375	1.5
58309	390.192	21	29	6	1	0	CHNO	1.38095	0.285714	391.199	391	390.763	0.237	1	-1	0.237	391.324	-323.837	8	2	0.380952	5	-0.666667	2.25
54580	337.166	18	26	6	0	0	CHO	1.44444	0.333333	338.173	338	337.795	0.205	0	-12	0.0170833	338.28	-280.468	6	0	0.333333	3	-0.777778	2
59674	413.182	20	30	9	0	0	CHO	1.5	0.45	414.189	414	413.726	0.274	0	-6	0.0456667	414.321	-320.642	6	-3	0.3	1.5	-0.6	2
62036	455.208	26	32	7	0	0	CHO	1.23077	0.269231	456.215	456	455.705	0.295	0	-6	0.0491667	456.36	-359.866	11	4	0.423077	7.5	-0.692308	2.45455
68695	593.297	31	46	11	0	0	CHO	1.48387	0.354839	594.304	594	593.641	0.359	0	-8	0.044875	594.493	-493.1	9	-2	0.290323	3.5	-0.774194	2.33333
68368	585.234	31	38	11	0	0	CHO	1.22581	0.354839	586.242	586	585.587	0.413	0	-2	0.2065	586.428	-427.989	13	2	0.419355	7.5	-0.516129	2.53846
70370	643.276	34	44	12	0	0	CHO	1.29412	0.352941	644.284	644	643.564	0.436	0	-14	0.0311429	644.488	-488.349	13	1	0.382353	7	-0.588235	2.53846
70036	631.276	33	44	12	0	0	CHO	1.33333	0.363636	632.283	632	631.577	0.423	0	-12	0.03525	632.484	-484.474	12	0	0.363636	6	-0.606061	2.5
60180	422.182	21	29	8	1	0	CHNO	1.38095	0.380952	423.189	423	422.717	0.283	1	-11	0.0257273	423.324	-323.864	8	0	0.380952	4	-0.47619	2.25
68079	577.302	31	46	10	0	0	CHO	1.48387	0.322581	578.309	578	577.664	0.336	0	-10	0.0336	578.493	-493.118	9	-1	0.290323	4	-0.83871	2.33333
59383	408.203	21	31	7	1	0	CHNO	1.47619	0.333333	409.21	409	408.753	0.247	1	-11	0.0224545	409.34	-340.107	7	0	0.333333	3.5	-0.666667	2.14286
62042	455.229	23	36	9	0	0	CHO	1.56522	0.391304	456.236	456	455.727	0.273	0	-6	0.0455	456.381	-381.024	6	-3	0.26087	1.5	-0.782609	2
62194	458.193	23	29	7	3	0	CHNO	1.26087	0.304348	459.201	459	458.688	0.312	1	-3	0.104	459.347	-346.521	11	4	0.478261	7.5	-0.26087	2.45455
61710	449.254	25	38	7	0	0	CHO	1.52	0.28	450.262	450	449.759	0.241	0	-12	0.0200833	450.405	-404.88	7	0	0.28	3.5	-0.96	2.14286
44658	251.093	13	16	5	0	0	CHO	1.23077	0.384615	252.1	252	251.818	0.182	0	-14	0.013	252.18	-179.928	6	1	0.461538	3.5	-0.461538	2
51629	303.051	15	12	7	0	0	CHO	0.8	0.466667	304.058	304	303.719	0.281	0	-4	0.07025	304.155	-154.987	10	3	0.666667	6.5	0.133333	2.4
59548	411.166	20	28	9	0	0	CHO	1.4	0.45	412.173	412	411.713	0.287	0	-8	0.035875	412.304	-304.37	7	-2	0.35	2.5	-0.5	2.14286
53490	324.145	16	23	6	1	0	CHNO	1.4375	0.375	325.153	325	324.789	0.211	1	-11	0.0191818	325.256	-255.921	6	0	0.375	3	-0.5	2
50856	295.155	16	24	5	0	0	CHO	1.5	0.3125	296.162	296	295.832	0.168	0	-12	0.014	296.257	-256.519	5	0	0.3125	2.5	-0.875	1.8
59727	414.152	17	25	9	3	0	CHNO	1.47059	0.529412	415.159	415	414.695	0.305	1	-5	0.061	415.291	-291.015	7	-2	0.411765	2.5	0.117647	2.14286
61055	437.254	24	38	7	0	0	CHO	1.58333	0.291667	438.262	438	437.772	0.228	0	-10	0.0228	438.401	-401.05	6	-1	0.25	2.5	-1	2
58845	399.166	19	28	9	0	0	CHO	1.47368	0.473684	400.173	400	399.726	0.274	0	-6	0.0456667	400.301	-300.54	6	-3	0.315789	1.5	-0.526316	2
68765	595.276	30	44	12	0	0	CHO	1.46667	0.4	596.283	596	595.618	0.382	0	-6	0.0636667	596.473	-473.029	9	-3	0.3	3	-0.666667	2.33333
59114	403.213	23	32	6	0	0	CHO	1.3913	0.26087	404.22	404	403.769	0.231	0	-2	0.1155	404.348	-348.398	8	2	0.347826	5	-0.869565	2.25
59489	410.182	20	29	8	1	0	CHNO	1.45	0.4	411.189	411	410.73	0.27	1	-9	0.03	411.32	-320.051	7	-1	0.35	3	-0.5	2.14286
60775	432.178	21	27	7	3	0	CHNO	1.28571	0.333333	433.185	433	432.701	0.299	1	-1	0.299	433.323	-322.612	10	3	0.47619	6.5	-0.190476	2.4
51255	299.15	15	24	6	0	0	CHO	1.6	0.4	300.157	300	299.822	0.178	0	-8	0.02225	300.253	-252.717	4	-2	0.266667	1	-0.8	1.5
68834	597.292	30	46	12	0	0	CHO	1.53333	0.4	598.299	598	597.631	0.369	0	-4	0.09225	598.489	-489.366	8	-4	0.266667	2	-0.733333	2.25
63686	486.234	23	37	10	1	0	CHNO	1.6087	0.434783	487.242	487	486.698	0.302	1	-3	0.100667	487.397	-396.652	6	-4	0.26087	1	-0.608696	2
60982	436.173	20	27	8	3	0	CHNO	1.35	0.4	437.18	437	436.692	0.308	1	-11	0.028	437.319	-318.806	9	1	0.45	5	-0.1	2.33333
54737	339.145	17	24	7	0	0	CHO	1.41176	0.411765	340.152	340	339.772	0.228	0	-10	0.0228	340.26	-260.358	6	-1	0.352941	2.5	-0.588235	2
59452	409.187	21	30	8	0	0	CHO	1.42857	0.380952	410.194	410	409.736	0.264	0	-10	0.0264	410.324	-324.466	7	-1	0.333333	3	-0.666667	2.14286
58293	390.131	18	21	7	3	0	CHNO	1.16667	0.388889	391.138	391	390.701	0.299	1	-1	0.299	391.262	-262.28	10	3	0.555556	6.5	0.111111	2.4
51897	306.098	15	17	6	1	0	CHNO	1.13333	0.4	307.106	307	306.763	0.237	1	-1	0.237	307.203	-203.201	8	2	0.533333	5	-0.133333	2.25
63423	481.244	25	38	9	0	0	CHO	1.52	0.36	482.252	482	481.713	0.287	0	-8	0.035875	482.405	-404.898	7	-2	0.28	2.5	-0.8	2.14286
61909	453.188	21	30	9	2	0	CHNO	1.42857	0.428571	454.195	454	453.688	0.312	0	-8	0.039	454.34	-339.577	8	-1	0.380952	3.5	-0.285714	2.25
55815	353.172	17	26	6	2	0	CHNO	1.52941	0.352941	354.179	354	353.784	0.216	0	-10	0.0216	354.292	-291.669	6	0	0.352941	3	-0.470588	2
44676	251.165	15	24	3	0	0	CHO	1.6	0.2	252.173	252	251.891	0.109	0	-14	0.00778571	252.253	-252.704	4	1	0.266667	2.5	-1.2	1.5
59913	417.177	19	30	10	0	0	CHO	1.57895	0.526316	418.184	418	417.717	0.283	0	-2	0.1415	418.317	-316.819	5	-5	0.263158	0	-0.526316	1.8
62486	463.27	26	40	7	0	0	CHO	1.53846	0.269231	464.277	464	463.759	0.241	0	-12	0.0200833	464.425	-425.039	7	0	0.269231	3.5	-1	2.14286
66873	550.23	27	37	11	1	0	CHNO	1.37037	0.407407	551.237	551	550.621	0.379	1	-9	0.0421111	551.412	-412.036	10	-1	0.37037	4.5	-0.444444	2.4
66928	551.286	29	44	10	0	0	CHO	1.51724	0.344828	552.294	552	551.677	0.323	0	-8	0.040375	552.469	-469.134	8	-2	0.275862	3	-0.827586	2.25
54894	341.124	16	22	8	0	0	CHO	1.375	0.5	342.131	342	341.749	0.251	0	-8	0.031375	342.24	-240.236	6	-2	0.375	2	-0.375	2
63526	483.224	24	36	10	0	0	CHO	1.5	0.416667	484.231	484	483.69	0.31	0	-6	0.0516667	484.385	-384.786	7	-3	0.291667	2	-0.666667	2.14286
60297	424.198	21	31	8	1	0	CHNO	1.47619	0.380952	425.205	425	424.73	0.27	1	-9	0.03	425.34	-340.151	7	-1	0.333333	3	-0.571429	2.14286
60503	427.197	21	32	9	0	0	CHO	1.52381	0.428571	428.205	428	427.726	0.274	0	-6	0.0456667	428.341	-340.743	6	-3	0.285714	1.5	-0.666667	2
62265	459.275	27	40	6	0	0	CHO	1.48148	0.222222	460.282	460	459.769	0.231	0	-2	0.1155	460.429	-428.824	8	2	0.296296	5	-1.03704	2.25
53751	327.145	16	24	7	0	0	CHO	1.5	0.4375	328.152	328	327.786	0.214	0	-8	0.02675	328.257	-256.506	5	-2	0.3125	1.5	-0.625	1.8
60257	423.202	22	32	8	0	0	CHO	1.45455	0.363636	424.21	424	423.736	0.264	0	-10	0.0264	424.345	-344.557	7	-1	0.318182	3	-0.727273	2.14286
53814	328.14	15	23	7	1	0	CHNO	1.53333	0.466667	329.147	329	328.78	0.22	1	-7	0.0314286	329.252	-252.119	5	-2	0.333333	1.5	-0.4	1.8
59338	407.171	21	28	8	0	0	CHO	1.33333	0.380952	408.178	408	407.723	0.277	0	-12	0.0230833	408.308	-308.184	8	0	0.380952	4	-0.571429	2.25
57906	384.141	16	23	8	3	0	CHNO	1.4375	0.5	385.148	385	384.718	0.282	1	-7	0.0402857	385.271	-270.903	7	-1	0.4375	3	0.125	2.14286
43217	245.046	13	10	5	0	0	CHO	0.769231	0.384615	246.053	246	245.778	0.222	0	-6	0.037	246.131	-131.041	9	4	0.692308	6.5	0	2.33333
60618	429.177	20	30	10	0	0	CHO	1.5	0.5	430.184	430	429.704	0.296	0	-4	0.074	430.321	-320.671	6	-4	0.3	1	-0.5	2
60371	425.182	21	30	9	0	0	CHO	1.42857	0.428571	426.189	426	425.713	0.287	0	-8	0.035875	426.324	-324.476	7	-2	0.333333	2.5	-0.571429	2.14286
68987	601.266	32	42	11	0	0	CHO	1.3125	0.34375	602.273	602	601.6	0.4	0	-14	0.0285714	602.464	-464.306	12	1	0.375	6.5	-0.625	2.5
58650	396.166	19	27	8	1	0	CHNO	1.42105	0.421053	397.174	397	396.73	0.27	1	-9	0.03	397.3	-299.953	7	-1	0.368421	3	-0.421053	2.14286
58724	397.187	20	30	8	0	0	CHO	1.5	0.4	398.194	398	397.749	0.251	0	-8	0.031375	398.321	-320.635	6	-2	0.3	2	-0.7	2
68073	577.229	29	38	12	0	0	CHO	1.31034	0.413793	578.236	578	577.591	0.409	0	-10	0.0409	578.42	-420.267	11	-1	0.37931	5	-0.482759	2.45455
66088	533.312	30	46	8	0	0	CHO	1.53333	0.266667	534.319	534	533.723	0.277	0	-12	0.0230833	534.489	-489.222	8	0	0.266667	4	-1	2.25
61388	443.192	21	32	10	0	0	CHO	1.52381	0.47619	444.2	444	443.704	0.296	0	-4	0.074	444.341	-340.772	6	-4	0.285714	1	-0.571429	2
54402	335.135	14	24	9	0	0	CHO	1.71429	0.642857	336.142	336	335.767	0.233	0	-14	0.0166429	336.249	-248.923	3	-6	0.214286	-1.5	-0.428571	1
59462	409.223	22	34	7	0	0	CHO	1.54545	0.318182	410.23	410	409.772	0.228	0	-10	0.0228	410.361	-360.827	6	-1	0.272727	2.5	-0.909091	2
63418	481.208	24	34	10	0	0	CHO	1.41667	0.416667	482.215	482	481.677	0.323	0	-8	0.040375	482.369	-368.535	8	-2	0.333333	3	-0.583333	2.25
57992	385.187	19	30	8	0	0	CHO	1.57895	0.421053	386.194	386	385.763	0.237	0	-6	0.0395	386.317	-316.844	5	-3	0.263158	1	-0.736842	1.8
55054	343.14	16	24	8	0	0	CHO	1.5	0.5	344.147	344	343.763	0.237	0	-6	0.0395	344.257	-256.518	5	-3	0.3125	1	-0.5	1.8
69225	607.24	30	40	13	0	0	CHO	1.33333	0.433333	608.247	608	607.568	0.432	0	-8	0.054	608.44	-440.443	11	-2	0.366667	4.5	-0.466667	2.45455
62368	461.193	23	30	8	2	0	CHNO	1.30435	0.347826	462.2	462	461.684	0.316	0	-14	0.0225714	462.347	-347.155	10	2	0.434783	6	-0.347826	2.4
41030	237.077	12	14	5	0	0	CHO	1.16667	0.416667	238.084	238	237.818	0.182	0	-14	0.013	238.16	-159.801	6	1	0.5	3.5	-0.333333	2
50438	291.109	12	20	8	0	0	CHO	1.66667	0.666667	292.116	292	291.79	0.21	0	-2	0.105	292.209	-208.71	3	-5	0.25	-1	-0.333333	1
61053	437.218	23	34	8	0	0	CHO	1.47826	0.347826	438.225	438	437.736	0.264	0	-10	0.0264	438.365	-364.682	7	-1	0.304348	3	-0.782609	2.14286
62804	469.208	23	34	10	0	0	CHO	1.47826	0.434783	470.215	470	469.69	0.31	0	-6	0.0516667	470.365	-364.688	7	-3	0.304348	2	-0.608696	2.14286
65498	521.214	25	34	10	2	0	CHNO	1.36	0.4	522.221	522	521.638	0.362	0	-10	0.0362	522.388	-387.503	10	0	0.4	5	-0.32	2.4
50251	289.129	13	22	7	0	0	CHO	1.69231	0.538462	290.137	290	289.813	0.187	0	-4	0.04675	290.229	-228.817	3	-4	0.230769	-0.5	-0.615385	1
66652	545.276	30	42	9	0	0	CHO	1.4	0.3	546.283	546	545.673	0.327	0	-14	0.0233571	546.457	-456.696	10	1	0.333333	5.5	-0.8	2.4
62182	458.146	23	25	9	1	0	CHNO	1.08696	0.391304	459.153	459	458.64	0.36	1	-3	0.12	459.299	-298.869	12	3	0.521739	7.5	-0.173913	2.5
63861	489.213	26	34	9	0	0	CHO	1.30769	0.346154	490.22	490	489.673	0.327	0	-14	0.0233571	490.376	-376.15	10	1	0.384615	5.5	-0.615385	2.4
57185	373.15	17	26	9	0	0	CHO	1.52941	0.529412	374.158	374	373.74	0.26	0	-4	0.065	374.277	-276.629	5	-4	0.294118	0.5	-0.470588	1.8
68693	593.261	30	42	12	0	0	CHO	1.4	0.4	594.268	594	593.604	0.396	0	-8	0.0495	594.457	-456.733	10	-2	0.333333	4	-0.6	2.4
60245	423.166	21	28	9	0	0	CHO	1.33333	0.428571	424.173	424	423.7	0.3	0	-10	0.03	424.308	-308.167	8	-1	0.380952	3.5	-0.47619	2.25
62484	463.234	25	36	8	0	0	CHO	1.44	0.32	464.241	464	463.723	0.277	0	-12	0.0230833	464.389	-388.597	8	0	0.32	4	-0.8	2.25
60138	421.187	22	30	8	0	0	CHO	1.36364	0.363636	422.194	422	421.723	0.277	0	-12	0.0230833	422.328	-328.259	8	0	0.363636	4	-0.636364	2.25
59909	417.155	22	26	8	0	0	CHO	1.18182	0.363636	418.163	418	417.696	0.304	0	-2	0.152	418.296	-295.692	10	2	0.454545	6	-0.454545	2.4
61157	439.197	22	32	9	0	0	CHO	1.45455	0.409091	440.205	440	439.713	0.287	0	-8	0.035875	440.345	-344.589	7	-2	0.318182	2.5	-0.636364	2.14286
58119	387.166	18	28	9	0	0	CHO	1.55556	0.5	388.173	388	387.74	0.26	0	-4	0.065	388.297	-296.712	5	-4	0.277778	0.5	-0.555556	1.8
56919	369.167	17	26	7	2	0	CHNO	1.52941	0.411765	370.174	370	369.761	0.239	0	-8	0.029875	370.292	-291.662	6	-1	0.352941	2.5	-0.352941	2
59606	412.198	20	31	8	1	0	CHNO	1.55	0.4	413.205	413	412.744	0.256	1	-7	0.0365714	413.336	-336.342	6	-2	0.3	2	-0.6	2
63460	482.203	23	33	10	1	0	CHNO	1.43478	0.434783	483.21	483	482.671	0.329	1	-7	0.047	483.364	-364.109	8	-2	0.347826	3	-0.434783	2.25
61799	451.172	21	28	9	2	0	CHNO	1.33333	0.428571	452.18	452	451.675	0.325	0	-10	0.0325	452.323	-323.265	9	0	0.428571	4.5	-0.190476	2.33333
63749	487.197	26	32	9	0	0	CHO	1.23077	0.346154	488.205	488	487.66	0.34	0	-2	0.17	488.36	-359.865	11	2	0.423077	6.5	-0.538462	2.45455
67004	553.265	28	42	11	0	0	CHO	1.5	0.392857	554.273	554	553.654	0.346	0	-6	0.0576667	554.449	-448.986	8	-3	0.285714	2.5	-0.714286	2.25
61202	440.167	19	27	9	3	0	CHNO	1.42105	0.473684	441.175	441	440.682	0.318	1	-7	0.0454286	441.315	-314.907	8	-1	0.421053	3.5	0	2.25
61590	447.177	22	28	8	2	0	CHNO	1.27273	0.363636	448.185	448	447.684	0.316	0	-14	0.0225714	448.327	-327.044	10	2	0.454545	6	-0.272727	2.4
64280	497.239	25	38	10	0	0	CHO	1.52	0.4	498.247	498	497.69	0.31	0	-6	0.0516667	498.405	-404.95	7	-3	0.28	2	-0.72	2.14286
67278	559.255	30	40	10	0	0	CHO	1.33333	0.333333	560.262	560	559.637	0.363	0	-14	0.0259286	560.44	-440.316	11	1	0.366667	6	-0.666667	2.45455
63313	479.192	24	32	10	0	0	CHO	1.33333	0.416667	480.2	480	479.663	0.337	0	-10	0.0337	480.352	-352.23	9	-1	0.375	4	-0.5	2.33333
62896	471.13	24	24	10	0	0	CHO	1	0.416667	472.137	472	471.61	0.39	0	-4	0.0975	472.287	-287.076	13	3	0.541667	8	-0.166667	2.53846
66305	538.266	27	41	10	1	0	CHNO	1.51852	0.37037	539.273	539	538.671	0.329	1	-7	0.047	539.445	-444.611	8	-2	0.296296	3	-0.666667	2.25
59800	415.176	23	28	7	0	0	CHO	1.21739	0.304348	416.184	416	415.719	0.281	0	-4	0.07025	416.316	-315.818	10	3	0.434783	6.5	-0.608696	2.4
66923	551.25	28	40	11	0	0	CHO	1.42857	0.392857	552.257	552	551.641	0.359	0	-8	0.044875	552.433	-432.736	9	-2	0.321429	3.5	-0.642857	2.33333
64002	492.199	23	31	9	3	0	CHNO	1.34783	0.391304	493.206	493	492.655	0.345	1	-11	0.0313636	493.363	-362.882	10	1	0.434783	5.5	-0.173913	2.4
67812	571.255	31	40	10	0	0	CHO	1.29032	0.322581	572.262	572	571.623	0.377	0	-2	0.1885	572.444	-444.181	12	2	0.387097	7	-0.645161	2.5
62908	471.187	22	32	11	0	0	CHO	1.45455	0.5	472.194	472	471.667	0.333	0	-4	0.08325	472.345	-344.564	7	-4	0.318182	1.5	-0.454545	2.14286
61382	443.171	24	28	8	0	0	CHO	1.16667	0.333333	444.178	444	443.682	0.318	0	-4	0.0795	444.32	-319.623	11	3	0.458333	7	-0.5	2.45455
58510	393.228	22	34	6	0	0	CHO	1.54545	0.272727	394.236	394	393.795	0.205	0	-12	0.0170833	394.361	-360.863	6	0	0.272727	3	-1	2
60612	429.155	23	26	8	0	0	CHO	1.13043	0.347826	430.163	430	429.682	0.318	0	-4	0.0795	430.3	-299.528	11	3	0.478261	7	-0.434783	2.45455
64618	503.265	28	40	8	0	0	CHO	1.42857	0.285714	504.272	504	503.709	0.291	0	-14	0.0207857	504.433	-432.656	9	1	0.321429	5	-0.857143	2.33333
58111	387.141	16	24	9	2	0	CHNO	1.5	0.5625	388.148	388	387.715	0.285	0	-4	0.07125	388.272	-271.566	6	-3	0.375	1.5	0	2
59269	406.151	20	25	8	1	0	CHNO	1.25	0.4	407.158	407	406.703	0.297	1	-13	0.0228462	407.287	-287.475	9	1	0.45	5	-0.3	2.33333
63221	477.177	24	30	10	0	0	CHO	1.25	0.416667	478.184	478	477.65	0.35	0	-12	0.0291667	478.336	-335.94	10	0	0.416667	5	-0.416667	2.4
59223	405.156	21	26	8	0	0	CHO	1.2381	0.380952	406.163	406	405.709	0.291	0	-14	0.0207857	406.292	-291.905	9	1	0.428571	5	-0.47619	2.33333
62258	459.202	25	32	8	0	0	CHO	1.28	0.32	460.21	460	459.696	0.304	0	-2	0.152	460.356	-356.057	10	2	0.4	6	-0.64	2.4
60938	435.177	21	28	8	2	0	CHNO	1.33333	0.380952	436.185	436	435.698	0.302	0	-12	0.0251667	436.323	-323.27	9	1	0.428571	5	-0.285714	2.33333
40419	235.098	13	16	4	0	0	CHO	1.23077	0.307692	236.105	236	235.841	0.159	0	-2	0.0795	236.18	-179.901	6	2	0.461538	4	-0.615385	2
63756	487.234	27	36	8	0	0	CHO	1.33333	0.296296	488.241	488	487.696	0.304	0	-2	0.152	488.396	-396.28	10	2	0.37037	6	-0.740741	2.4
63019	473.182	25	30	9	0	0	CHO	1.2	0.36	474.189	474	473.66	0.34	0	-2	0.17	474.34	-339.774	11	2	0.44	6.5	-0.48	2.45455
62575	465.188	22	30	9	2	0	CHNO	1.36364	0.409091	466.195	466	465.675	0.325	0	-10	0.0325	466.343	-343.324	9	0	0.409091	4.5	-0.272727	2.33333
67374	561.271	30	42	10	0	0	CHO	1.4	0.333333	562.278	562	561.65	0.35	0	-12	0.0291667	562.457	-456.611	10	0	0.333333	5	-0.733333	2.4
66087	533.276	29	42	9	0	0	CHO	1.44828	0.310345	534.283	534	533.686	0.314	0	-12	0.0261667	534.453	-452.783	9	0	0.310345	4.5	-0.827586	2.33333
63226	477.213	25	34	9	0	0	CHO	1.36	0.36	478.22	478	477.686	0.314	0	-12	0.0261667	478.372	-372.305	9	0	0.36	4.5	-0.64	2.33333
59808	415.213	24	32	6	0	0	CHO	1.33333	0.25	416.22	416	415.755	0.245	0	-4	0.06125	416.352	-352.193	9	3	0.375	6	-0.833333	2.33333
58425	392.171	20	27	7	1	0	CHNO	1.35	0.35	393.179	393	392.74	0.26	1	-13	0.02	393.304	-303.701	8	1	0.4	4.5	-0.5	2.25
63268	478.208	24	33	9	1	0	CHNO	1.375	0.375	479.216	479	478.68	0.32	1	-11	0.0290909	479.368	-367.942	9	0	0.375	4.5	-0.5	2.33333
63128	475.197	25	32	9	0	0	CHO	1.28	0.36	476.205	476	475.673	0.327	0	-14	0.0233571	476.356	-356.058	10	1	0.4	5.5	-0.56	2.4
62471	463.172	22	28	9	2	0	CHNO	1.27273	0.409091	464.179	464	463.661	0.339	0	-12	0.02825	464.327	-327.035	10	1	0.454545	5.5	-0.181818	2.4
54081	331.14	15	24	8	0	0	CHO	1.6	0.533333	332.147	332	331.776	0.224	0	-4	0.056	332.253	-252.723	4	-4	0.266667	0	-0.533333	1.5
63962	491.229	26	36	9	0	0	CHO	1.38462	0.346154	492.236	492	491.686	0.314	0	-12	0.0261667	492.392	-392.433	9	0	0.346154	4.5	-0.692308	2.33333
61917	453.213	23	34	9	0	0	CHO	1.47826	0.391304	454.22	454	453.713	0.287	0	-8	0.035875	454.365	-364.712	7	-2	0.304348	2.5	-0.695652	2.14286
61043	437.182	22	30	9	0	0	CHO	1.36364	0.409091	438.189	438	437.7	0.3	0	-10	0.03	438.328	-328.303	8	-1	0.363636	3.5	-0.545455	2.25
61489	445.187	24	30	8	0	0	CHO	1.25	0.333333	446.194	446	445.696	0.304	0	-2	0.152	446.336	-335.939	10	2	0.416667	6	-0.583333	2.4
60127	421.15	21	26	9	0	0	CHO	1.2381	0.428571	422.158	422	421.686	0.314	0	-12	0.0261667	422.292	-291.858	9	0	0.428571	4.5	-0.380952	2.33333
59733	414.177	19	29	9	1	0	CHNO	1.52632	0.473684	415.184	415	414.721	0.279	1	-5	0.0558	415.316	-316.207	6	-3	0.315789	1.5	-0.421053	2
58607	395.171	20	28	8	0	0	CHO	1.4	0.4	396.178	396	395.736	0.264	0	-10	0.0264	396.304	-304.337	7	-1	0.35	3	-0.6	2.14286
66554	543.281	27	44	11	0	0	CHO	1.62963	0.407407	544.288	544	543.681	0.319	0	-2	0.1595	544.461	-461.492	6	-5	0.222222	0.5	-0.814815	2
62032	455.192	22	32	10	0	0	CHO	1.45455	0.454545	456.2	456	455.69	0.31	0	-6	0.0516667	456.345	-344.607	7	-3	0.318182	2	-0.545455	2.14286
59278	406.187	21	29	7	1	0	CHNO	1.38095	0.333333	407.194	407	406.74	0.26	1	-13	0.02	407.324	-323.852	8	1	0.380952	4.5	-0.571429	2.25
67643	567.281	29	44	11	0	0	CHO	1.51724	0.37931	568.289	568	567.654	0.346	0	-6	0.0576667	568.469	-469.203	8	-3	0.275862	2.5	-0.758621	2.25
61277	441.213	22	34	9	0	0	CHO	1.54545	0.409091	442.22	442	441.726	0.274	0	-6	0.0456667	442.361	-360.825	6	-3	0.272727	1.5	-0.727273	2
62810	469.244	24	38	9	0	0	CHO	1.58333	0.375	470.252	470	469.727	0.273	0	-6	0.0455	470.401	-401.096	6	-3	0.25	1.5	-0.833333	2
58837	399.145	22	24	7	0	0	CHO	1.09091	0.318182	400.152	400	399.705	0.295	0	-6	0.0491667	400.279	-279.401	11	4	0.5	7.5	-0.454545	2.45455
65989	531.26	29	40	9	0	0	CHO	1.37931	0.310345	532.267	532	531.673	0.327	0	-14	0.0233571	532.437	-436.514	10	1	0.344828	5.5	-0.758621	2.4
60018	419.135	21	24	9	0	0	CHO	1.14286	0.428571	420.142	420	419.673	0.327	0	-14	0.0233571	420.276	-275.583	10	1	0.47619	5.5	-0.285714	2.4
67906	573.234	30	38	11	0	0	CHO	1.26667	0.366667	574.242	574	573.6	0.4	0	-14	0.0285714	574.424	-424.137	12	1	0.4	6.5	-0.533333	2.5
59110	403.187	21	28	6	2	0	CHNO	1.33333	0.285714	404.195	404	403.743	0.257	0	-2	0.1285	404.323	-323.252	9	3	0.428571	6	-0.47619	2.33333
58969	401.124	21	22	8	0	0	CHO	1.04762	0.380952	402.131	402	401.682	0.318	0	-4	0.0795	402.259	-259.296	11	3	0.52381	7	-0.285714	2.45455
64066	493.244	26	38	9	0	0	CHO	1.46154	0.346154	494.252	494	493.7	0.3	0	-10	0.03	494.409	-408.726	8	-1	0.307692	3.5	-0.769231	2.25
60026	419.171	22	28	8	0	0	CHO	1.27273	0.363636	420.178	420	419.709	0.291	0	-14	0.0207857	420.312	-311.96	9	1	0.409091	5	-0.545455	2.33333
67909	573.271	31	42	10	0	0	CHO	1.35484	0.322581	574.278	574	573.637	0.363	0	-14	0.0259286	574.461	-460.515	11	1	0.354839	6	-0.709677	2.45455
67814	571.276	28	44	12	0	0	CHO	1.57143	0.428571	572.283	572	571.644	0.356	0	-2	0.178	572.465	-465.343	7	-5	0.25	1	-0.714286	2.14286
59789	415.14	22	24	8	0	0	CHO	1.09091	0.363636	416.147	416	415.682	0.318	0	-4	0.0795	416.279	-279.412	11	3	0.5	7	-0.363636	2.45455
50431	291.087	15	16	6	0	0	CHO	1.06667	0.4	292.095	292	291.769	0.231	0	-2	0.1155	292.188	-187.555	8	2	0.533333	5	-0.266667	2.25
58289	390.119	19	21	8	1	0	CHNO	1.10526	0.421053	391.127	391	390.69	0.31	1	-1	0.31	391.251	-251.035	10	2	0.526316	6	-0.105263	2.4
66839	549.234	28	38	11	0	0	CHO	1.35714	0.392857	550.242	550	549.627	0.373	0	-10	0.0373	550.416	-416.437	10	-1	0.357143	4.5	-0.571429	2.4
60946	435.202	23	32	8	0	0	CHO	1.3913	0.347826	436.21	436	435.723	0.277	0	-12	0.0230833	436.348	-348.36	8	0	0.347826	4	-0.695652	2.25
67087	555.26	31	40	9	0	0	CHO	1.29032	0.290323	556.267	556	555.646	0.354	0	-4	0.0885	556.444	-444.123	12	3	0.387097	7.5	-0.709677	2.5
61806	451.197	23	32	9	0	0	CHO	1.3913	0.391304	452.205	452	451.7	0.3	0	-10	0.03	452.348	-348.397	8	-1	0.347826	3.5	-0.608696	2.25
67558	565.266	29	42	11	0	0	CHO	1.44828	0.37931	566.273	566	565.64	0.36	0	-8	0.045	566.453	-452.824	9	-2	0.310345	3.5	-0.689655	2.33333
68623	591.281	31	44	11	0	0	CHO	1.41935	0.354839	592.289	592	591.627	0.373	0	-10	0.0373	592.477	-476.82	10	-1	0.322581	4.5	-0.709677	2.4
70435	645.292	34	46	12	0	0	CHO	1.35294	0.352941	646.299	646	645.578	0.422	0	-12	0.0351667	646.505	-504.693	12	0	0.352941	6	-0.647059	2.5
60508	427.234	22	36	8	0	0	CHO	1.63636	0.363636	428.241	428	427.763	0.237	0	-6	0.0395	428.377	-377.161	5	-3	0.227273	1	-0.909091	1.8
65687	525.271	27	42	10	0	0	CHO	1.55556	0.37037	526.278	526	525.69	0.31	0	-6	0.0516667	526.445	-445.165	7	-3	0.259259	2	-0.814815	2.14286
63642	485.239	24	38	10	0	0	CHO	1.58333	0.416667	486.247	486	485.704	0.296	0	-4	0.074	486.401	-401.111	6	-4	0.25	1	-0.75	2
43730	247.134	15	20	3	0	0	CHO	1.33333	0.2	248.141	248	247.864	0.136	0	-4	0.034	248.22	-220.148	6	3	0.4	4.5	-0.933333	2
57108	372.145	20	23	6	1	0	CHNO	1.15	0.3	373.153	373	372.736	0.264	1	-5	0.0528	373.271	-271.144	10	4	0.5	7	-0.4	2.4
52565	313.166	16	26	6	0	0	CHO	1.625	0.375	314.173	314	313.822	0.178	0	-8	0.02225	314.273	-272.824	4	-2	0.25	1	-0.875	1.5
67179	557.239	30	38	10	0	0	CHO	1.26667	0.333333	558.247	558	557.623	0.377	0	-2	0.1885	558.424	-424.087	12	2	0.4	7	-0.6	2.5
65681	525.234	26	38	11	0	0	CHO	1.46154	0.423077	526.241	526	525.654	0.346	0	-6	0.0576667	526.409	-408.749	8	-3	0.307692	2.5	-0.615385	2.25
62475	463.182	20	32	12	0	0	CHO	1.6	0.6	464.189	464	463.671	0.329	0	-12	0.0274167	464.337	-336.932	5	-7	0.25	-1	-0.4	1.8
61700	449.193	22	30	8	2	0	CHNO	1.36364	0.363636	450.2	450	449.698	0.302	0	-12	0.0251667	450.343	-343.331	9	1	0.409091	5	-0.363636	2.33333
66999	553.229	27	38	12	0	0	CHO	1.40741	0.444444	554.236	554	553.618	0.382	0	-6	0.0636667	554.413	-412.604	9	-3	0.333333	3	-0.518519	2.33333
60837	433.187	23	30	8	0	0	CHO	1.30435	0.347826	434.194	434	433.709	0.291	0	-14	0.0207857	434.332	-332.081	9	1	0.391304	5	-0.608696	2.33333
65540	522.235	26	37	10	1	0	CHNO	1.42308	0.384615	523.242	523	522.658	0.342	1	-9	0.038	523.408	-408.245	9	-1	0.346154	4	-0.538462	2.33333
61536	446.182	23	29	8	1	0	CHNO	1.26087	0.347826	447.189	447	446.69	0.31	1	-1	0.31	447.331	-331.48	10	2	0.434783	6	-0.434783	2.4
62737	468.224	23	35	9	1	0	CHNO	1.52174	0.391304	469.231	469	468.707	0.293	1	-7	0.0418571	469.38	-380.392	7	-2	0.304348	2.5	-0.608696	2.14286
59519	411.075	18	20	9	0	1	CHOS	1.11111	0.5	412.083	412	411.623	0.377	0	-8	0.047125	412.214	-213.704	9	0	0.5	4.5	0	2.33333
63120	475.161	24	28	10	0	0	CHO	1.16667	0.416667	476.168	476	475.637	0.363	0	-14	0.0259286	476.32	-319.649	11	1	0.458333	6	-0.333333	2.45455
66844	549.271	29	42	10	0	0	CHO	1.44828	0.344828	550.278	550	549.663	0.337	0	-10	0.0337	550.453	-452.859	9	-1	0.310345	4	-0.758621	2.33333
63632	485.182	26	30	9	0	0	CHO	1.15385	0.346154	486.189	486	485.646	0.354	0	-4	0.0885	486.344	-343.536	12	3	0.461538	7.5	-0.461538	2.5
59024	402.119	20	21	8	1	0	CHNO	1.05	0.4	403.127	403	402.677	0.323	1	-3	0.107667	403.255	-254.885	11	3	0.55	7	-0.1	2.45455
58300	390.156	20	25	7	1	0	CHNO	1.25	0.35	391.163	391	390.726	0.274	1	-1	0.274	391.287	-287.441	9	2	0.45	5.5	-0.4	2.33333
62618	466.172	22	29	10	1	0	CHNO	1.31818	0.454545	467.179	467	466.657	0.343	1	-9	0.0381111	467.328	-327.655	9	-1	0.409091	4	-0.272727	2.33333
44640	251.056	12	12	6	0	0	CHO	1	0.5	252.063	252	251.782	0.218	0	-14	0.0155714	252.144	-143.53	7	1	0.583333	4	0	2.14286
56567	364.14	18	23	7	1	0	CHNO	1.27778	0.388889	365.147	365	364.74	0.26	1	-13	0.02	365.264	-263.524	8	1	0.444444	4.5	-0.333333	2.25
69150	605.297	32	46	11	0	0	CHO	1.4375	0.34375	606.304	606	605.627	0.373	0	-10	0.0373	606.497	-497.016	10	-1	0.3125	4.5	-0.75	2.4
63678	486.177	25	29	9	1	0	CHNO	1.16	0.36	487.184	487	486.64	0.36	1	-3	0.12	487.339	-339.136	12	3	0.48	7.5	-0.32	2.5
61272	441.192	25	30	7	0	0	CHO	1.2	0.28	442.199	442	441.705	0.295	0	-6	0.0491667	442.34	-339.699	11	4	0.44	7.5	-0.64	2.45455
67086	555.245	27	40	12	0	0	CHO	1.48148	0.444444	556.252	556	555.631	0.369	0	-4	0.09225	556.429	-428.909	8	-4	0.296296	2	-0.592593	2.25
61588	447.166	23	28	9	0	0	CHO	1.21739	0.391304	448.173	448	447.673	0.327	0	-14	0.0233571	448.316	-315.818	10	1	0.434783	5.5	-0.434783	2.4
60726	431.171	23	28	8	0	0	CHO	1.21739	0.347826	432.178	432	431.696	0.304	0	-2	0.152	432.316	-315.814	10	2	0.434783	6	-0.521739	2.4
61419	444.13	22	23	9	1	0	CHNO	1.04545	0.409091	445.137	445	444.64	0.36	1	-3	0.12	445.279	-278.824	12	3	0.545455	7.5	-0.0909091	2.5
62797	469.183	21	30	10	2	0	CHNO	1.42857	0.47619	470.19	470	469.665	0.335	0	-6	0.0558333	470.34	-339.512	8	-2	0.380952	3	-0.190476	2.25
68454	587.25	31	40	11	0	0	CHO	1.29032	0.354839	588.257	588	587.6	0.4	0	-14	0.0285714	588.444	-444.217	12	1	0.387097	6.5	-0.580645	2.5
62410	462.177	23	29	9	1	0	CHNO	1.26087	0.391304	463.184	463	462.667	0.333	1	-13	0.0256154	463.331	-331.498	10	1	0.434783	5.5	-0.347826	2.4
63010	473.145	24	26	10	0	0	CHO	1.08333	0.416667	474.153	474	473.623	0.377	0	-2	0.1885	474.303	-303.374	12	2	0.5	7	-0.25	2.5
54905	341.161	17	26	7	0	0	CHO	1.52941	0.411765	342.168	342	341.786	0.214	0	-8	0.02675	342.277	-276.63	5	-2	0.294118	1.5	-0.705882	1.8
58159	388.104	19	19	8	1	0	CHNO	1	0.421053	389.111	389	388.677	0.323	1	-3	0.107667	389.235	-234.733	11	3	0.578947	7	0	2.45455
66272	537.307	29	46	9	0	0	CHO	1.58621	0.310345	538.314	538	537.713	0.287	0	-8	0.035875	538.485	-485.365	7	-2	0.241379	2.5	-0.965517	2.14286
62366	461.182	24	30	9	0	0	CHO	1.25	0.375	462.189	462	461.673	0.327	0	-14	0.0233571	462.336	-335.936	10	1	0.416667	5.5	-0.5	2.4
56916	369.155	18	26	8	0	0	CHO	1.44444	0.444444	370.163	370	369.749	0.251	0	-8	0.031375	370.28	-280.439	6	-2	0.333333	2	-0.555556	2
63463	482.24	24	37	9	1	0	CHNO	1.54167	0.375	483.247	483	482.707	0.293	1	-7	0.0418571	483.401	-400.533	7	-2	0.291667	2.5	-0.666667	2.14286
59830	416.099	20	19	9	1	0	CHNO	0.95	0.45	417.106	417	416.64	0.36	1	-3	0.12	417.239	-238.578	12	3	0.6	7.5	0.1	2.5
69069	603.245	31	40	12	0	0	CHO	1.29032	0.387097	604.252	604	603.577	0.423	0	-12	0.03525	604.444	-444.261	12	0	0.387097	6	-0.516129	2.5
61481	445.15	23	26	9	0	0	CHO	1.13043	0.391304	446.158	446	445.66	0.34	0	-2	0.17	446.3	-299.535	11	2	0.478261	6.5	-0.347826	2.45455
65597	523.255	27	40	10	0	0	CHO	1.48148	0.37037	524.262	524	523.677	0.323	0	-8	0.040375	524.429	-428.898	8	-2	0.296296	3	-0.740741	2.25
67995	575.214	29	36	12	0	0	CHO	1.24138	0.413793	576.221	576	575.577	0.423	0	-12	0.03525	576.404	-403.997	12	0	0.413793	6	-0.413793	2.5
62581	465.213	24	34	9	0	0	CHO	1.41667	0.375	466.22	466	465.7	0.3	0	-10	0.03	466.369	-368.504	8	-1	0.333333	3.5	-0.666667	2.25
66747	547.219	28	36	11	0	0	CHO	1.28571	0.392857	548.226	548	547.614	0.386	0	-12	0.0321667	548.4	-400.14	11	0	0.392857	5.5	-0.5	2.45455
60830	433.15	22	26	9	0	0	CHO	1.18182	0.409091	434.158	434	433.673	0.327	0	-14	0.0233571	434.296	-295.715	10	1	0.454545	5.5	-0.363636	2.4
62252	459.177	23	28	8	2	0	CHNO	1.21739	0.347826	460.185	460	459.671	0.329	0	-2	0.1645	460.331	-330.88	11	3	0.478261	7	-0.26087	2.45455
62624	466.208	23	33	9	1	0	CHNO	1.43478	0.391304	467.216	467	466.694	0.306	1	-9	0.034	467.364	-364.065	8	-1	0.347826	3.5	-0.521739	2.25
62250	459.166	24	28	9	0	0	CHO	1.16667	0.375	460.173	460	459.66	0.34	0	-2	0.17	460.32	-319.634	11	2	0.458333	6.5	-0.416667	2.45455
61634	448.161	22	27	9	1	0	CHNO	1.22727	0.409091	449.169	449	448.667	0.333	1	-13	0.0256154	449.311	-311.395	10	1	0.454545	5.5	-0.272727	2.4
61699	449.182	23	30	9	0	0	CHO	1.30435	0.391304	450.189	450	449.686	0.314	0	-12	0.0261667	450.332	-332.098	9	0	0.391304	4.5	-0.521739	2.33333
38432	229.108	11	18	5	0	0	CHO	1.63636	0.454545	230.115	230	229.858	0.142	0	-8	0.01775	230.189	-188.537	3	-2	0.272727	0.5	-0.727273	1
61428	444.166	23	27	8	1	0	CHNO	1.17391	0.347826	445.174	445	444.677	0.323	1	-3	0.107667	445.315	-315.177	11	3	0.478261	7	-0.347826	2.45455
66917	551.213	27	36	12	0	0	CHO	1.33333	0.444444	552.221	552	551.604	0.396	0	-8	0.0495	552.396	-396.333	10	-2	0.37037	4	-0.444444	2.4
63956	491.204	24	32	9	2	0	CHNO	1.33333	0.375	492.211	492	491.661	0.339	0	-12	0.02825	492.367	-367.277	10	1	0.416667	5.5	-0.333333	2.4
61045	437.193	21	30	8	2	0	CHNO	1.42857	0.380952	438.2	438	437.711	0.289	0	-10	0.0289	438.34	-339.546	8	0	0.380952	4	-0.380952	2.25
64215	496.219	24	35	10	1	0	CHNO	1.45833	0.416667	497.226	497	496.671	0.329	1	-7	0.047	497.384	-384.186	8	-2	0.333333	3	-0.5	2.25
62683	467.192	23	32	10	0	0	CHO	1.3913	0.434783	468.2	468	467.677	0.323	0	-8	0.040375	468.348	-348.384	8	-2	0.347826	3	-0.521739	2.25
67467	563.25	29	40	11	0	0	CHO	1.37931	0.37931	564.257	564	563.627	0.373	0	-10	0.0373	564.437	-436.567	10	-1	0.344828	4.5	-0.62069	2.4
58888	400.104	20	19	8	1	0	CHNO	0.95	0.4	401.111	401	400.663	0.337	1	-5	0.0674	401.239	-238.599	12	4	0.6	8	0	2.5
62963	472.219	22	35	10	1	0	CHNO	1.59091	0.454545	473.226	473	472.698	0.302	1	-3	0.100667	473.377	-376.515	6	-4	0.272727	1	-0.545455	2
64006	492.224	25	35	9	1	0	CHNO	1.4	0.36	493.231	493	492.68	0.32	1	-11	0.0290909	493.388	-388.032	9	0	0.36	4.5	-0.56	2.33333
70204	637.323	33	50	12	0	0	CHO	1.51515	0.363636	638.33	638	637.618	0.382	0	-6	0.0636667	638.533	-533.427	9	-3	0.272727	3	-0.787879	2.33333
70103	633.292	33	46	12	0	0	CHO	1.39394	0.363636	634.299	634	633.591	0.409	0	-10	0.0409	634.501	-500.814	11	-1	0.333333	5	-0.666667	2.45455
62089	456.224	22	35	9	1	0	CHNO	1.59091	0.409091	457.231	457	456.721	0.279	1	-5	0.0558	457.377	-376.57	6	-3	0.272727	1.5	-0.636364	2
62904	471.166	25	28	9	0	0	CHO	1.12	0.36	472.173	472	471.646	0.354	0	-4	0.0885	472.323	-323.44	12	3	0.48	7.5	-0.4	2.5
65591	523.219	26	36	11	0	0	CHO	1.38462	0.423077	524.226	524	523.64	0.36	0	-8	0.045	524.392	-392.496	9	-2	0.346154	3.5	-0.538462	2.33333
64842	508.255	26	39	9	1	0	CHNO	1.5	0.346154	509.262	509	508.694	0.306	1	-9	0.034	509.424	-424.395	8	-1	0.307692	3.5	-0.692308	2.25
62478	463.197	24	32	9	0	0	CHO	1.33333	0.375	464.205	464	463.686	0.314	0	-12	0.0261667	464.352	-352.184	9	0	0.375	4.5	-0.583333	2.33333
55139	344.171	16	27	7	1	0	CHNO	1.6875	0.4375	345.179	345	344.793	0.207	1	-5	0.0414	345.289	-288.501	4	-3	0.25	0.5	-0.625	1.5
62148	457.208	22	34	10	0	0	CHO	1.54545	0.454545	458.215	458	457.704	0.296	0	-4	0.074	458.361	-360.85	6	-4	0.272727	1	-0.636364	2
60885	434.182	22	29	8	1	0	CHNO	1.31818	0.363636	435.189	435	434.703	0.297	1	-13	0.0228462	435.328	-327.663	9	1	0.409091	5	-0.454545	2.33333
61394	443.229	22	36	9	0	0	CHO	1.63636	0.409091	444.236	444	443.74	0.26	0	-4	0.065	444.377	-377.175	5	-4	0.227273	0.5	-0.818182	1.8
65497	521.203	26	34	11	0	0	CHO	1.30769	0.423077	522.21	522	521.627	0.373	0	-10	0.0373	522.376	-376.241	10	-1	0.384615	4.5	-0.461538	2.4
67274	559.219	29	36	11	0	0	CHO	1.24138	0.37931	560.226	560	559.6	0.4	0	-14	0.0285714	560.404	-403.899	12	1	0.413793	6.5	-0.482759	2.5
61592	447.187	20	32	11	0	0	CHO	1.6	0.55	448.194	448	447.694	0.306	0	-14	0.0218571	448.337	-336.931	5	-6	0.25	-0.5	-0.5	1.8
67815	571.291	32	44	9	0	0	CHO	1.375	0.28125	572.299	572	571.66	0.34	0	-2	0.17	572.481	-480.651	11	2	0.34375	6.5	-0.8125	2.45455
62137	457.15	24	26	9	0	0	CHO	1.08333	0.375	458.158	458	457.646	0.354	0	-4	0.0885	458.303	-303.354	12	3	0.5	7.5	-0.333333	2.5
55068	343.176	17	28	7	0	0	CHO	1.64706	0.411765	344.184	344	343.799	0.201	0	-6	0.0335	344.293	-292.946	4	-3	0.235294	0.5	-0.823529	1.5
62469	463.161	23	28	10	0	0	CHO	1.21739	0.434783	464.168	464	463.65	0.35	0	-12	0.0291667	464.316	-315.813	10	0	0.434783	5	-0.347826	2.4
52743	315.145	15	24	7	0	0	CHO	1.6	0.466667	316.152	316	315.799	0.201	0	-6	0.0335	316.253	-252.698	4	-3	0.266667	0.5	-0.666667	1.5
62574	465.177	23	30	10	0	0	CHO	1.30435	0.434783	466.184	466	465.663	0.337	0	-10	0.0337	466.332	-332.086	9	-1	0.391304	4	-0.434783	2.33333
64996	511.219	25	36	11	0	0	CHO	1.44	0.44	512.226	512	511.654	0.346	0	-6	0.0576667	512.389	-388.644	8	-3	0.32	2.5	-0.56	2.25
43700	247.061	13	12	5	0	0	CHO	0.923077	0.384615	248.068	248	247.791	0.209	0	-4	0.05225	248.147	-147.34	8	3	0.615385	5.5	-0.153846	2.25
66550	543.245	26	40	12	0	0	CHO	1.53846	0.461538	544.252	544	543.644	0.356	0	-2	0.178	544.425	-425.068	7	-5	0.269231	1	-0.615385	2.14286
62733	468.188	22	31	10	1	0	CHNO	1.40909	0.454545	469.195	469	468.671	0.329	1	-7	0.047	469.344	-343.976	8	-2	0.363636	3	-0.363636	2.25
66833	549.198	27	34	12	0	0	CHO	1.25926	0.444444	550.205	550	549.591	0.409	0	-10	0.0409	550.38	-380.013	11	-1	0.407407	5	-0.37037	2.45455
61373	443.135	23	24	9	0	0	CHO	1.04348	0.391304	444.142	444	443.646	0.354	0	-4	0.0885	444.283	-283.206	12	3	0.521739	7.5	-0.26087	2.5
68984	601.229	31	38	12	0	0	CHO	1.22581	0.387097	602.236	602	601.564	0.436	0	-14	0.0311429	602.428	-427.906	13	1	0.419355	7	-0.451613	2.53846
61527	446.146	22	25	9	1	0	CHNO	1.13636	0.409091	447.153	447	446.654	0.346	1	-1	0.346	447.295	-295.067	11	2	0.5	6.5	-0.181818	2.45455
62299	460.161	23	27	9	1	0	CHNO	1.17391	0.391304	461.169	461	460.654	0.346	1	-1	0.346	461.315	-315.239	11	2	0.478261	6.5	-0.26087	2.45455
66266	537.234	27	38	11	0	0	CHO	1.40741	0.407407	538.242	538	537.641	0.359	0	-8	0.044875	538.413	-412.636	9	-2	0.333333	3.5	-0.592593	2.33333
65402	519.187	26	32	11	0	0	CHO	1.23077	0.423077	520.195	520	519.614	0.386	0	-12	0.0321667	520.36	-359.91	11	0	0.423077	5.5	-0.384615	2.45455
64891	509.203	25	34	11	0	0	CHO	1.36	0.44	510.21	510	509.64	0.36	0	-8	0.045	510.372	-372.364	9	-2	0.36	3.5	-0.48	2.33333
57242	374.125	19	21	7	1	0	CHNO	1.10526	0.368421	375.132	375	374.713	0.287	1	-3	0.0956667	375.251	-251.045	10	3	0.526316	6.5	-0.210526	2.4
65876	529.172	27	30	11	0	0	CHO	1.11111	0.407407	530.179	530	529.587	0.413	0	-2	0.2065	530.347	-347.397	13	2	0.481481	7.5	-0.296296	2.53846
62356	461.145	23	26	10	0	0	CHO	1.13043	0.434783	462.153	462	461.637	0.363	0	-14	0.0259286	462.3	-299.556	11	1	0.478261	6	-0.26087	2.45455
31823	213.04	9	10	6	0	0	CHO	1.11111	0.666667	214.048	214	213.809	0.191	0	-10	0.0191	214.116	-115.749	5	-1	0.555556	2	0.222222	1.8
61846	452.167	20	27	9	3	0	CHNO	1.35	0.45	453.175	453	452.669	0.331	1	-9	0.0367778	453.319	-318.755	9	0	0.45	4.5	0	2.33333
63624	485.145	25	26	10	0	0	CHO	1.04	0.4	486.153	486	485.61	0.39	0	-4	0.0975	486.307	-307.138	13	3	0.52	8	-0.24	2.53846
65304	517.172	26	30	11	0	0	CHO	1.15385	0.423077	518.179	518	517.6	0.4	0	-14	0.0285714	518.344	-343.557	12	1	0.461538	6.5	-0.307692	2.5
66442	541.229	26	38	12	0	0	CHO	1.46154	0.461538	542.236	542	541.631	0.369	0	-4	0.09225	542.409	-408.767	8	-4	0.307692	2	-0.538462	2.25
61741	450.177	22	29	9	1	0	CHNO	1.31818	0.409091	451.184	451	450.68	0.32	1	-11	0.0290909	451.328	-327.677	9	0	0.409091	4.5	-0.363636	2.33333
59667	413.161	23	26	7	0	0	CHO	1.13043	0.304348	414.168	414	413.705	0.295	0	-6	0.0491667	414.299	-299.472	11	4	0.478261	7.5	-0.521739	2.45455
62523	464.193	23	31	9	1	0	CHNO	1.34783	0.391304	465.2	465	464.68	0.32	1	-11	0.0290909	465.348	-347.749	9	0	0.391304	4.5	-0.434783	2.33333
61539	446.203	20	33	10	1	0	CHNO	1.65	0.5	447.21	447	446.711	0.289	1	-1	0.289	447.353	-352.67	5	-5	0.25	0	-0.5	1.8
64609	503.192	26	32	10	0	0	CHO	1.23077	0.384615	504.2	504	503.637	0.363	0	-14	0.0259286	504.36	-359.868	11	1	0.423077	6	-0.461538	2.45455
66084	533.239	28	38	10	0	0	CHO	1.35714	0.357143	534.247	534	533.65	0.35	0	-12	0.0291667	534.416	-416.377	10	0	0.357143	5	-0.642857	2.4
65775	527.25	26	40	11	0	0	CHO	1.53846	0.423077	528.257	528	527.667	0.333	0	-4	0.08325	528.425	-425.086	7	-4	0.269231	1.5	-0.692308	2.14286
59715	414.119	21	21	8	1	0	CHNO	1	0.380952	415.127	415	414.663	0.337	1	-5	0.0674	415.259	-258.744	12	4	0.571429	8	-0.0952381	2.5
53761	327.181	17	28	6	0	0	CHO	1.64706	0.352941	328.189	328	327.822	0.178	0	-8	0.02225	328.293	-292.947	4	-2	0.235294	1	-0.941176	1.5
69233	607.313	32	48	11	0	0	CHO	1.5	0.34375	608.32	608	607.641	0.359	0	-8	0.044875	608.513	-513.24	9	-2	0.28125	3.5	-0.8125	2.33333
60601	429.119	22	22	9	0	0	CHO	1	0.409091	430.126	430	429.646	0.354	0	-4	0.0885	430.263	-263.112	12	3	0.545455	7.5	-0.181818	2.5
64659	504.245	23	39	11	1	0	CHNO	1.69565	0.478261	505.252	505	504.688	0.312	1	-13	0.024	505.413	-412.992	5	-6	0.217391	-0.5	-0.608696	1.8
68907	599.25	32	40	11	0	0	CHO	1.25	0.34375	600.257	600	599.587	0.413	0	-2	0.2065	600.448	-448.017	13	2	0.40625	7.5	-0.5625	2.53846
62953	472.161	24	27	9	1	0	CHNO	1.125	0.375	473.169	473	472.64	0.36	1	-3	0.12	473.319	-319.031	12	3	0.5	7.5	-0.25	2.5
58824	399.109	21	20	8	0	0	CHO	0.952381	0.380952	400.116	400	399.669	0.331	0	-6	0.0551667	400.243	-243.022	12	4	0.571429	8	-0.190476	2.5
65199	515.192	27	32	10	0	0	CHO	1.18519	0.37037	516.2	516	515.623	0.377	0	-2	0.1885	516.364	-363.658	12	2	0.444444	7	-0.444444	2.5
65883	529.208	28	34	10	0	0	CHO	1.21429	0.357143	530.215	530	529.623	0.377	0	-2	0.1885	530.384	-383.786	12	2	0.428571	7	-0.5	2.5
60777	432.188	19	31	10	1	0	CHNO	1.63158	0.526316	433.195	433	432.711	0.289	1	-1	0.289	433.332	-332.499	5	-5	0.263158	0	-0.421053	1.8
66077	533.203	27	34	11	0	0	CHO	1.25926	0.407407	534.21	534	533.614	0.386	0	-12	0.0321667	534.38	-379.98	11	0	0.407407	5.5	-0.444444	2.45455
63521	483.202	27	32	8	0	0	CHO	1.18519	0.296296	484.21	484	483.669	0.331	0	-6	0.0551667	484.364	-363.624	12	4	0.444444	8	-0.592593	2.5
66173	535.219	27	36	11	0	0	CHO	1.33333	0.407407	536.226	536	535.627	0.373	0	-10	0.0373	536.396	-396.33	10	-1	0.37037	4.5	-0.518519	2.4
66684	546.198	27	33	11	1	0	CHNO	1.22222	0.407407	547.205	547	546.594	0.406	1	-13	0.0312308	547.379	-379.42	12	1	0.444444	6.5	-0.296296	2.5
70889	661.287	34	46	13	0	0	CHO	1.35294	0.382353	662.294	662	661.555	0.445	0	-10	0.0445	662.505	-504.717	12	-1	0.352941	5.5	-0.588235	2.5
65978	531.187	27	32	11	0	0	CHO	1.18519	0.407407	532.195	532	531.6	0.4	0	-14	0.0285714	532.364	-363.751	12	1	0.444444	6.5	-0.37037	2.5
66750	547.24	25	40	13	0	0	CHO	1.6	0.52	548.247	548	547.635	0.365	0	-12	0.0304167	548.421	-421.206	6	-7	0.24	-0.5	-0.56	2
65092	513.177	27	30	10	0	0	CHO	1.11111	0.37037	514.184	514	513.61	0.39	0	-4	0.0975	514.347	-347.334	13	3	0.481481	8	-0.37037	2.53846
51423	301.035	15	10	7	0	0	CHO	0.666667	0.466667	302.043	302	301.705	0.295	0	-6	0.0491667	302.139	-138.703	11	4	0.733333	7.5	0.266667	2.45455
64175	495.26	26	40	9	0	0	CHO	1.53846	0.346154	496.267	496	495.713	0.287	0	-8	0.035875	496.425	-424.989	7	-2	0.269231	2.5	-0.846154	2.14286
62414	462.198	20	33	11	1	0	CHNO	1.65	0.55	463.205	463	462.688	0.312	1	-13	0.024	463.353	-352.626	5	-6	0.25	-0.5	-0.4	1.8
65768	527.192	28	32	10	0	0	CHO	1.14286	0.357143	528.2	528	527.61	0.39	0	-4	0.0975	528.368	-367.563	13	3	0.464286	8	-0.428571	2.53846
66397	540.245	26	39	11	1	0	CHNO	1.5	0.423077	541.252	541	540.648	0.352	1	-5	0.0704	541.425	-424.527	8	-3	0.307692	2.5	-0.538462	2.25
46528	261.04	13	10	6	0	0	CHO	0.769231	0.461538	262.048	262	261.755	0.245	0	-4	0.06125	262.131	-131.066	9	3	0.692308	6	0.153846	2.33333
65542	522.256	23	41	12	1	0	CHNO	1.78261	0.521739	523.263	523	522.679	0.321	1	-9	0.0356667	523.429	-429.324	4	-8	0.173913	-2	-0.608696	1.5
48566	275.093	15	16	5	0	0	CHO	1.06667	0.333333	276.1	276	275.792	0.208	0	-4	0.052	276.188	-187.573	8	3	0.533333	5.5	-0.4	2.25
53596	325.166	17	26	6	0	0	CHO	1.52941	0.352941	326.173	326	325.809	0.191	0	-10	0.0191	326.277	-276.638	5	-1	0.294118	2	-0.823529	1.8
61541	446.218	24	33	7	1	0	CHNO	1.375	0.291667	447.226	447	446.726	0.274	1	-1	0.274	447.368	-367.886	9	2	0.375	5.5	-0.666667	2.33333
57021	371.077	19	16	8	0	0	CHO	0.842105	0.421053	372.085	372	371.669	0.331	0	-6	0.0551667	372.203	-202.809	12	4	0.631579	8	0	2.5
67083	555.224	30	36	10	0	0	CHO	1.2	0.333333	556.231	556	555.61	0.39	0	-4	0.0975	556.408	-407.785	13	3	0.433333	8	-0.533333	2.53846
59337	407.166	28	24	3	0	0	CHO	0.857143	0.107143	408.173	408	407.717	0.283	0	-12	0.0235833	408.303	-302.568	17	14	0.607143	15.5	-0.642857	2.64706
56385	361.15	16	26	9	0	0	CHO	1.625	0.5625	362.158	362	361.753	0.247	0	-2	0.1235	362.273	-272.838	4	-5	0.25	-0.5	-0.5	1.5
63898	490.193	21	33	12	1	0	CHNO	1.57143	0.571429	491.2	491	490.652	0.348	1	-13	0.0267692	491.356	-356.486	6	-6	0.285714	0	-0.285714	2
35388	221.118	13	18	3	0	0	CHO	1.38462	0.230769	222.126	222	221.878	0.122	0	-2	0.061	222.196	-196.152	5	2	0.384615	3.5	-0.923077	1.8
54754	339.2	19	32	3	0	1	CHOS	1.68421	0.157895	340.207	340	339.827	0.173	0	-10	0.0173	340.315	-315.373	4	1	0.210526	2.5	-1.26316	1.5
55286	346.151	15	25	8	1	0	CHNO	1.66667	0.533333	347.158	347	346.77	0.23	1	-3	0.0766667	347.268	-268.387	4	-4	0.266667	0	-0.4	1.5
54817	340.203	20	27	2	3	0	CHNO	1.35	0.1	341.211	341	340.83	0.17	1	-9	0.0188889	341.319	-319.044	9	7	0.45	8	-0.7	2.33333
59229	405.177	18	30	10	0	0	CHO	1.66667	0.555556	406.184	406	405.73	0.27	0	-14	0.0192857	406.313	-313.044	4	-6	0.222222	-1	-0.555556	1.5
61704	449.203	20	34	11	0	0	CHO	1.7	0.55	450.21	450	449.707	0.293	0	-12	0.0244167	450.353	-353.23	4	-7	0.2	-1.5	-0.6	1.5
52251	310.105	13	17	6	3	0	CHNO	1.30769	0.461538	311.112	311	310.764	0.236	1	-11	0.0214545	311.211	-210.72	7	1	0.538462	4	0.307692	2.14286
52172	309.101	12	22	7	0	1	CHOS	1.83333	0.583333	310.109	310	309.762	0.238	0	-12	0.0198333	310.207	-207.2	2	-5	0.166667	-1.5	-0.5	0
